# Supplementary material for: DeSignate: detecting signature characters in gene sequence alignments for taxon diagnoses
Source: BMC Bioinformatics. 2020 Apr 20;21:151. doi: 10.1186/s12859-020-3498-6 (PMC7171811; doi:10.1186/s12859-020-3498-6)
Supplement: Supplementary file 1 — Additional file 1 XLSX file containing summarized and detailed results of the comparison between QUIDDICH and DeSignate. [file 12859_2020_3498_MOESM1_ESM.xlsx]

## Sheet: Summary (Table 1)
Tateid alignment (644 positions)			DeSigNate				QUIDDICH
Comparison	Query group	Reference group	Binary	Comb. asym.	Asymmetric	Noisy	Type 1	Type 2	Type 3	Type 4
1	Hadopyrgus (1)	all others (50)	2	521	3	261	4	-	-	-
2	Meridiopyrgus (5)	all others (46)	-	104	-	191	-	-	9	-
3	Opacuincola (11)	all others (40)	-	31	-	146	-	-	17	-
4	Rakiurapyrgus (2)	all others (49)	2	628	4	259	6	-	-	-
5	Hadopyrgus (1)	Opacuincola (11)	28	-	9	111	-	-	-	28
6	Meridiopyrgus (5)	Rakiurapyrgus (5)	37	-	-	-	-	-	-	37

## Sheet: Individual characters (Table 2)
Comparison 1		DeSignate				QUIDDICH
Groups	Position	d-power	q-rank	r-rank		Type	States
Query group	133	1.00	(1, 'C')	(1, 'T')		1	C
Hadopyrgus (1)	439	1.00	(1, 'C')	(1, 'T')		1	C
Reference group	16	1.00	(1, 'G')	(2, 'T')		1	G
all others (50)	202	1.00	(1, 'C')	(3, 'A')		1	C
	637	1.00	(1, 'C')	(4, 'T')		Missing information ("N") in one sequence of the reference group
Comparison 2		DeSignate				QUIDDICH
Groups	Position	d-power	q-rank	r-rank		Type	States
Query group	532	0.96	(1, 'A')	(4, 'T')
Meridiopyrgus (5)	89	0.96	(2, 'C')	(1, 'T')		3	C
Reference group	530	0.92	(1, 'T')	(2, 'C')
all others (46)	217	0.92	(2, 'G')	(4, 'T')
	265	0.92	(2, 'A')	(4, 'T')
	469	0.88	(1, 'A')	(4, 'T')
	616	0.88	(2, 'G')	(4, 'T')
	44	0.84	(2, 'T')	(1, 'T')		3	C
	157	0.84	(2, 'T')	(1, 'T')		3	A
	328	0.84	(2, 'T')	(1, 'T')		3	A
	600	0.84	(2, 'C')	(1, 'C')		3	T
	607	0.84	(2, 'T')	(1, 'T')		3	C
	624	0.84	(2, 'G')	(1, 'G')
	626	0.84	(2, 'G')	(1, 'G')
	627	0.84	(2, 'A')	(1, 'A')
	629	0.84	(2, 'C')	(1, 'C')
	630	0.84	(2, 'C')	(1, 'C')
	632	0.84	(2, 'A')	(1, 'A')
	633	0.84	(2, 'T')	(1, 'T')
	636	0.84	(2, 'T')	(1, 'T')
	638	0.84	(2, 'T')	(1, 'T')
	139	0.84	(2, 'T')	(2, 'T')		3	A
	196	0.84	(2, 'T')	(2, 'T')		3	A
	621	0.84	(2, 'G')	(2, 'G')
	623	0.84	(2, 'G')	(2, 'G')
	628	0.84	(2, 'T')	(2, 'T')
	634	0.84	(2, 'T')	(2, 'T')
	635	0.84	(2, 'C')	(2, 'C')
	292	0.84	(2, 'A')	(3, 'A')		3	G
	625	0.84	(2, 'A')	(4, 'G')
	631	0.84	(2, 'T')	(4, 'T')
	637	0.84	(2, 'T')	(4, 'T')
	406	0.84	(3, 'A')	(4, 'T')
	622	0.84	(3, 'T')	(4, 'G')
Comparison 3		DeSignate				QUIDDICH
Groups	Position	d-power	q-rank	r-rank		Type	States
Query group	85	0.96	(2, 'G')	(3, 'T')		3	A
Opacuincola (11)	298	0.92	(2, 'G')	(1, 'A')		3	G
Reference group	448	0.88	(2, 'G')	(2, 'A')
all others (40)	208	0.88	(3, 'C')	(3, 'T')		3	C
	124	0.88	(4, 'G')	(2, 'T')		3	GA
	211	0.84	(1, 'A')	(2, 'G')
	619	0.84	(1, 'T')	(4, 'A')
	457	0.84	(2, 'C')	(2, 'T')
	349	0.84	(2, 'C')	(3, 'T')
	37	0.84	(3, 'G')	(3, 'T')		3	G
	406	0.76	(1, 'A')	(4, 'T')
	127	0.76	(2, 'C')	(2, 'T')
	412	0.76	(2, 'C')	(4, 'T')
	337	0.76	(4, 'G')	(4, 'T')
	379	0.73	(2, 'C')	(2, 'T')
	348	0.69	(1, 'C')	(3, 'G')
	316	0.69	(2, 'A')	(4, 'T')
	631	0.69	(4, 'A')	(4, 'T')
	310	0.65	(1, 'T')	(3, 'G')
	601	0.65	(2, 'T')	(1, 'T')		3	C
	250	0.65	(2, 'A')	(2, 'A')		3	T
	340	0.65	(2, 'C')	(3, 'A')
	289	0.65	(2, 'C')	(4, 'T')
	79	0.65	(3, 'C')	(4, 'T')
	92	0.61	(2, 'G')	(1, 'G')		3	C
	118	0.61	(2, 'T')	(1, 'T')		3	C
	410	0.61	(2, 'G')	(1, 'G')		3	A
	473	0.61	(2, 'A')	(1, 'A')		3	T
	595	0.61	(2, 'T')	(1, 'T')		3	C
	194	0.61	(2, 'A')	(2, 'G')
	385	0.61	(2, 'T')	(2, 'T')		3	C
	484	0.61	(2, 'A')	(2, 'G')
	16	0.61	(2, 'T')	(3, 'T')
	319	0.61	(2, 'A')	(3, 'A')		3	G
	418	0.61	(2, 'T')	(3, 'A')		3	C
	493	0.61	(2, 'T')	(3, 'T')		3	C
	184	0.61	(2, 'A')	(4, 'A')
	616	0.61	(2, 'T')	(4, 'T')
	637	0.61	(2, 'T')	(4, 'T')
	13	0.61	(3, 'T')	(3, 'T')
	34	0.61	(3, 'G')	(3, 'A')		3	T
	25	0.61	(3, 'T')	(4, 'T')
	307	0.61	(3, 'G')	(4, 'T')
	613	0.61	(4, 'A')	(4, 'T')
Comparison 4		DeSignate				QUIDDICH
Groups	Position	d-power	q-rank	r-rank		Type	States
Query group	64	1.00	(1, 'G')	(1, 'A')		1	G
Rakiurapyrgus (2)	395	1.00	(1, 'C')	(1, 'T')		1	C
Reference group	49	1.00	(1, 'G')	(2, 'T')		1	G
all others (49)	106	1.00	(1, 'A')	(2, 'T')		1	A
	343	1.00	(1, 'T')	(2, 'A')		1	T
	487	1.00	(1, 'A')	(2, 'T')		1	A
Comparison 5		DeSignate				QUIDDICH
Groups	Position	d-power	q-rank	r-rank		Type	States
Query group	112	1.00	(1, 'C')	(1, 'T')		4	C
Hadopyrgus (1)	133	1.00	(1, 'C')	(1, 'T')		4	C
Reference group	152	1.00	(1, 'C')	(1, 'T')		4	C
Opacuincola (11)	166	1.00	(1, 'G')	(1, 'A')		4	G
	178	1.00	(1, 'C')	(1, 'T')		4	C
	191	1.00	(1, 'C')	(1, 'T')		4	C
	205	1.00	(1, 'G')	(1, 'A')		4	G
	211	1.00	(1, 'G')	(1, 'A')		4	G
	265	1.00	(1, 'A')	(1, 'T')		4	A
	304	1.00	(1, 'G')	(1, 'A')		4	G
	310	1.00	(1, 'A')	(1, 'T')		4	A
	347	1.00	(1, 'A')	(1, 'G')		4	A
	348	1.00	(1, 'G')	(1, 'C')		4	G
	380	1.00	(1, 'C')	(1, 'T')		4	C
	436	1.00	(1, 'C')	(1, 'T')		4	C
	439	1.00	(1, 'C')	(1, 'T')		4	C
	442	1.00	(1, 'C')	(1, 'T')		4	C
	463	1.00	(1, 'C')	(1, 'T')		4	C
	472	1.00	(1, 'A')	(1, 'T')		4	A
	478	1.00	(1, 'G')	(1, 'A')		4	G
	490	1.00	(1, 'C')	(1, 'T')		4	C
	502	1.00	(1, 'C')	(1, 'A')		4	C
	556	1.00	(1, 'A')	(1, 'T')		4	A
	562	1.00	(1, 'C')	(1, 'T')		4	C
	571	1.00	(1, 'G')	(1, 'A')		4	G
	580	1.00	(1, 'G')	(1, 'A')		4	G
	589	1.00	(1, 'C')	(1, 'T')		4	C
	619	1.00	(1, 'A')	(1, 'T')		4	A
	16	1.00	(1, 'G')	(2, 'T')
	85	1.00	(1, 'C')	(2, 'G')
	175	1.00	(1, 'A')	(2, 'G')
	202	1.00	(1, 'C')	(2, 'A')
	316	1.00	(1, 'T')	(2, 'A')
	367	1.00	(1, 'T')	(2, 'G')
	418	1.00	(1, 'G')	(2, 'T')
	637	1.00	(1, 'C')	(2, 'T')
	37	1.00	(1, 'T')	(3, 'G')
Comparison 6		DeSignate				QUIDDICH
Groups	Position	d-power	q-rank	r-rank		Type	States
Query group	1	1.00	(1, 'A')	(1, 'G')		4	A
Meridiopyrgus (5)	40	1.00	(1, 'T')	(1, 'C')		4	T
Reference group	50	1.00	(1, 'T')	(1, 'C')		4	T
Rakiurapyrgus (5)	64	1.00	(1, 'A')	(1, 'G')		4	A
	79	1.00	(1, 'T')	(1, 'C')		4	T
	82	1.00	(1, 'A')	(1, 'G')		4	A
	175	1.00	(1, 'A')	(1, 'G')		4	A
	178	1.00	(1, 'T')	(1, 'C')		4	T
	187	1.00	(1, 'T')	(1, 'C')		4	T
	199	1.00	(1, 'A')	(1, 'T')		4	A
	200	1.00	(1, 'T')	(1, 'C')		4	T
	202	1.00	(1, 'A')	(1, 'T')		4	A
	205	1.00	(1, 'A')	(1, 'G')		4	A
	229	1.00	(1, 'T')	(1, 'C')		4	T
	253	1.00	(1, 'T')	(1, 'C')		4	T
	286	1.00	(1, 'A')	(1, 'G')		4	A
	307	1.00	(1, 'T')	(1, 'G')		4	T
	334	1.00	(1, 'T')	(1, 'C')		4	T
	340	1.00	(1, 'T')	(1, 'C')		4	T
	341	1.00	(1, 'T')	(1, 'C')		4	T
	343	1.00	(1, 'A')	(1, 'T')		4	A
	382	1.00	(1, 'A')	(1, 'G')		4	A
	395	1.00	(1, 'T')	(1, 'C')		4	T
	401	1.00	(1, 'T')	(1, 'C')		4	T
	412	1.00	(1, 'T')	(1, 'A')		4	T
	460	1.00	(1, 'A')	(1, 'G')		4	A
	469	1.00	(1, 'A')	(1, 'T')		4	A
	475	1.00	(1, 'A')	(1, 'G')		4	A
	487	1.00	(1, 'C')	(1, 'A')		4	C
	520	1.00	(1, 'A')	(1, 'G')		4	A
	529	1.00	(1, 'A')	(1, 'G')		4	A
	530	1.00	(1, 'T')	(1, 'C')		4	T
	532	1.00	(1, 'A')	(1, 'T')		4	A
	533	1.00	(1, 'T')	(1, 'C')		4	T
	535	1.00	(1, 'A')	(1, 'G')		4	A
	592	1.00	(1, 'T')	(1, 'C')		4	T
	604	1.00	(1, 'T')	(1, 'C')		4	T

## Sheet: Combined characters (Table 3)
DeSignate combined characters analysis (k-window = 644)
Comparison 1						Comparison 2						Comparison 3						Comparison 4
Groups	Position	d-power	q-rank	r-rank		Groups	Position	d-power	q-rank	r-rank		Groups	Position	d-power	q-rank	r-rank		Groups	Position	d-power	q-rank	r-rank
Query group	133	1.00	(1, 'C')	(1, 'T')		Query group	(194, 530)	1.00	(1, 'GT')	(3, 'GC')		Query group	(160, 211)	1.00	(1, 'GA')	(3, 'AG')		Query group	64	1.00	(1, 'G')	(1, 'A')
Hadopyrgus (1)	439	1.00	(1, 'C')	(1, 'T')		Meridiopyrgus (5)	(347, 530)	1.00	(1, 'GT')	(3, 'GC')		Opacuincola (11)	(211, 347)	1.00	(1, 'AG')	(3, 'GG')		Rakiurapyrgus (2)	395	1.00	(1, 'C')	(1, 'T')
Reference group	16	1.00	(1, 'G')	(2, 'T')		Reference group	(382, 530)	1.00	(1, 'AT')	(3, 'AC')		Reference group	(211, 382)	1.00	(1, 'AA')	(3, 'GA')		Reference group	49	1.00	(1, 'G')	(2, 'T')
all others (50)	(44, 562)	1.00	(1, 'TC')	(2, 'TT')		all others (46)	(403, 530)	1.00	(1, 'AT')	(3, 'AC')		all others (40)	(211, 571)	1.00	(1, 'AA')	(3, 'GA')		all others (49)	106	1.00	(1, 'A')	(2, 'T')
	(142, 304)	1.00	(1, 'AG')	(2, 'AA')			(411, 530)	1.00	(1, 'TT')	(3, 'TC')			(89, 619)	1.00	(1, 'TT')	(4, 'TA')			343	1.00	(1, 'T')	(2, 'A')
	(157, 562)	1.00	(1, 'TC')	(2, 'TT')			(479, 530)	1.00	(1, 'TT')	(3, 'TC')			(211, 310)	1.00	(1, 'AT')	(4, 'GG')			487	1.00	(1, 'A')	(2, 'T')
	(277, 304)	1.00	(1, 'AG')	(2, 'AA')			(484, 530)	1.00	(1, 'AT')	(3, 'GC')			(211, 348)	1.00	(1, 'AC')	(4, 'GG')			(50, 229)	1.00	(1, 'CC')	(3, 'TT')
	(328, 562)	1.00	(1, 'TC')	(2, 'TT')			(530, 580)	1.00	(1, 'TG')	(3, 'CA')			(211, 463)	1.00	(1, 'AT')	(4, 'GT')			(50, 286)	1.00	(1, 'CG')	(3, 'TA')
	(355, 490)	1.00	(1, 'TC')	(2, 'TT')			(272, 487)	1.00	(1, 'TC')	(4, 'TT')			(211, 502)	1.00	(1, 'AA')	(4, 'GT')			(50, 295)	1.00	(1, 'CA')	(3, 'TT')
	(562, 600)	1.00	(1, 'CC')	(2, 'TC')			(301, 469)	1.00	(1, 'TA')	(4, 'TT')			(211, 556)	1.00	(1, 'AT')	(4, 'GT')			(50, 401)	1.00	(1, 'CC')	(3, 'TT')
	(562, 607)	1.00	(1, 'CT')	(2, 'TT')			(347, 487)	1.00	(1, 'GC')	(4, 'GT')			(348, 580)	1.00	(1, 'CA')	(4, 'GG')			(50, 529)	1.00	(1, 'CG')	(3, 'TA')
	202	1.00	(1, 'C')	(3, 'A')			(348, 530)	1.00	(1, 'CT')	(4, 'GC')			(211, 331)	1.00	(1, 'AA')	(5, 'GA')			(50, 535)	1.00	(1, 'CG')	(3, 'TA')
	(22, 562)	1.00	(1, 'AC')	(3, 'AT')			(484, 487)	1.00	(1, 'AC')	(4, 'GT')			(211, 406)	1.00	(1, 'AA')	(5, 'GT')			(55, 200)	1.00	(1, 'GC')	(3, 'AT')
	(50, 304)	1.00	(1, 'TG')	(3, 'TA')			(502, 530)	1.00	(1, 'AT')	(4, 'TC')			(530, 619)	1.00	(1, 'CT')	(5, 'CA')			(55, 229)	1.00	(1, 'GC')	(3, 'AT')
	(55, 562)	1.00	(1, 'AC')	(3, 'AT')			(37, 530)	1.00	(1, 'TT')	(5, 'TC')			(29, 619)	1.00	(1, 'TT')	(6, 'TA')			(55, 253)	1.00	(1, 'GC')	(3, 'AT')
	(76, 304)	1.00	(1, 'AG')	(3, 'GA')			(43, 469)	1.00	(1, 'TA')	(5, 'TT')			(211, 472)	1.00	(1, 'AT')	(6, 'GA')			(55, 286)	1.00	(1, 'GG')	(3, 'AA')
	(76, 589)	1.00	(1, 'AC')	(3, 'GT')			(46, 469)	1.00	(1, 'AA')	(5, 'AT')			(211, 619)	1.00	(1, 'AT')	(6, 'GA')			(55, 341)	1.00	(1, 'GC')	(3, 'AT')
	(88, 166)	1.00	(1, 'AG')	(3, 'AA')			(52, 469)	1.00	(1, 'AA')	(5, 'AT')			(281, 619)	1.00	(1, 'TT')	(6, 'TA')			(55, 382)	1.00	(1, 'GG')	(3, 'AA')
	(97, 166)	1.00	(1, 'TG')	(3, 'TA')			(61, 532)	1.00	(1, 'AA')	(5, 'AT')			(284, 619)	1.00	(1, 'TT')	(6, 'TA')			(55, 400)	1.00	(1, 'GT')	(3, 'AC')
	(97, 589)	1.00	(1, 'TC')	(3, 'TT')			(86, 469)	1.00	(1, 'TA')	(5, 'TT')			(406, 436)	1.00	(1, 'AT')	(6, 'TT')			(55, 401)	1.00	(1, 'GC')	(3, 'AT')
	(103, 304)	1.00	(1, 'GG')	(3, 'AA')			(97, 469)	1.00	(1, 'TA')	(5, 'TT')			(436, 619)	1.00	(1, 'TT')	(6, 'TA')			(55, 529)	1.00	(1, 'GG')	(3, 'AA')
	(103, 478)	1.00	(1, 'GG')	(3, 'GA')			(136, 469)	1.00	(1, 'TA')	(5, 'TT')			(580, 619)	1.00	(1, 'AT')	(6, 'GA')			(55, 533)	1.00	(1, 'GC')	(3, 'AT')
	(103, 490)	1.00	(1, 'GC')	(3, 'AT')			(152, 532)	1.00	(1, 'TA')	(5, 'TT')			(265, 348)	1.00	(1, 'TC')	(7, 'TG')			(55, 535)	1.00	(1, 'GG')	(3, 'AA')
	(103, 589)	1.00	(1, 'GC')	(3, 'AT')			(175, 484)	1.00	(1, 'AA')	(5, 'AG')			(469, 619)	1.00	(1, 'TT')	(7, 'TA')			(76, 229)	1.00	(1, 'AC')	(3, 'GT')
	(112, 380)	1.00	(1, 'CC')	(3, 'TT')			(194, 532)	1.00	(1, 'GA')	(5, 'GT')			(487, 619)	1.00	(1, 'TT')	(7, 'TA')			(76, 253)	1.00	(1, 'AC')	(3, 'GT')
	(112, 442)	1.00	(1, 'CC')	(3, 'TT')			(199, 530)	1.00	(1, 'AT')	(5, 'TC')			(265, 619)	1.00	(1, 'TT')	(8, 'TA')			(76, 341)	1.00	(1, 'AC')	(3, 'GT')
	(112, 562)	1.00	(1, 'CC')	(3, 'TT')			(200, 532)	1.00	(1, 'TA')	(5, 'TT')			(406, 463)	1.00	(1, 'AT')	(8, 'TT')			(103, 229)	1.00	(1, 'GC')	(3, 'GT')
	(130, 152)	1.00	(1, 'CC')	(3, 'TT')			(205, 469)	1.00	(1, 'AA')	(5, 'AT')			(463, 619)	1.00	(1, 'TT')	(8, 'TA')			(103, 401)	1.00	(1, 'GC')	(3, 'GT')
	(130, 304)	1.00	(1, 'CG')	(3, 'TA')			(232, 469)	1.00	(1, 'TA')	(5, 'TT')			(532, 619)	1.00	(1, 'TT')	(8, 'TA')			(112, 592)	1.00	(1, 'TC')	(3, 'TT')
	(130, 380)	1.00	(1, 'CC')	(3, 'TT')			(247, 532)	1.00	(1, 'AA')	(5, 'AT')			(364, 619)	1.00	(1, 'TT')	(9, 'TA')			(115, 401)	1.00	(1, 'AC')	(3, 'AT')
	(130, 478)	1.00	(1, 'CG')	(3, 'TA')			(256, 469)	1.00	(1, 'AA')	(5, 'AT')			(415, 619)	1.00	(1, 'AT')	(9, 'CA')			(151, 229)	1.00	(1, 'TC')	(3, 'TT')
	(130, 490)	1.00	(1, 'CC')	(3, 'TT')			(260, 469)	1.00	(1, 'TA')	(5, 'TT')									(151, 401)	1.00	(1, 'TC')	(3, 'TT')
	(130, 562)	1.00	(1, 'CC')	(3, 'TT')			(271, 469)	1.00	(1, 'TA')	(5, 'TT')									(151, 592)	1.00	(1, 'TC')	(3, 'TT')
	(130, 589)	1.00	(1, 'CC')	(3, 'TT')			(272, 532)	1.00	(1, 'TA')	(5, 'TT')									(187, 295)	1.00	(1, 'CA')	(3, 'TT')
	(139, 562)	1.00	(1, 'TC')	(3, 'TT')			(278, 469)	1.00	(1, 'TA')	(5, 'TT')									(190, 229)	1.00	(1, 'AC')	(3, 'AT')
	(152, 166)	1.00	(1, 'CG')	(3, 'TA')			(283, 469)	1.00	(1, 'AA')	(5, 'AT')									(191, 229)	1.00	(1, 'TC')	(3, 'TT')
	(152, 191)	1.00	(1, 'CC')	(3, 'TT')			(286, 532)	1.00	(1, 'AA')	(5, 'AT')									(193, 229)	1.00	(1, 'AC')	(3, 'AT')
	(152, 194)	1.00	(1, 'CG')	(3, 'TG')			(344, 469)	1.00	(1, 'GA')	(5, 'GT')									(194, 253)	1.00	(1, 'GC')	(3, 'GT')
	(152, 382)	1.00	(1, 'CA')	(3, 'TA')			(347, 532)	1.00	(1, 'GA')	(5, 'AT')									(196, 542)	1.00	(1, 'CT')	(3, 'TT')
	(152, 411)	1.00	(1, 'CT')	(3, 'TT')			(348, 469)	1.00	(1, 'CA')	(5, 'GT')									(200, 229)	1.00	(1, 'CC')	(3, 'TT')
	(152, 430)	1.00	(1, 'CA')	(3, 'TA')			(348, 487)	1.00	(1, 'CC')	(5, 'GT')									(200, 401)	1.00	(1, 'CC')	(3, 'TT')
	(152, 436)	1.00	(1, 'CC')	(3, 'TT')			(379, 532)	1.00	(1, 'TA')	(5, 'TT')									(200, 533)	1.00	(1, 'CC')	(3, 'TT')
	(152, 442)	1.00	(1, 'CC')	(3, 'TT')			(380, 469)	1.00	(1, 'TA')	(5, 'TT')									(200, 592)	1.00	(1, 'CC')	(3, 'TT')
	(152, 553)	1.00	(1, 'CA')	(3, 'TA')			(382, 532)	1.00	(1, 'AA')	(5, 'AT')									(205, 229)	1.00	(1, 'GC')	(3, 'AT')
	(152, 559)	1.00	(1, 'CG')	(3, 'TG')			(411, 532)	1.00	(1, 'TA')	(5, 'TT')									(205, 253)	1.00	(1, 'GC')	(3, 'AT')
	(152, 562)	1.00	(1, 'CC')	(3, 'TT')			(448, 532)	1.00	(1, 'AA')	(5, 'AT')									(205, 484)	1.00	(1, 'GA')	(3, 'AG')
	(152, 571)	1.00	(1, 'CG')	(3, 'TA')			(469, 484)	1.00	(1, 'AA')	(5, 'TG')									(206, 229)	1.00	(1, 'CC')	(3, 'CT')
	(152, 574)	1.00	(1, 'CA')	(3, 'TA')			(469, 529)	1.00	(1, 'AA')	(5, 'TA')									(206, 401)	1.00	(1, 'CC')	(3, 'CT')
	(152, 580)	1.00	(1, 'CG')	(3, 'TG')			(469, 530)	1.00	(1, 'AT')	(5, 'TC')									(206, 592)	1.00	(1, 'CC')	(3, 'CT')
	(152, 589)	1.00	(1, 'CC')	(3, 'TT')			(469, 553)	1.00	(1, 'AA')	(5, 'TA')									(214, 295)	1.00	(1, 'TA')	(3, 'TT')
	(160, 304)	1.00	(1, 'GG')	(3, 'GA')			(469, 575)	1.00	(1, 'AT')	(5, 'TT')									(226, 229)	1.00	(1, 'TC')	(3, 'TT')
	(160, 442)	1.00	(1, 'GC')	(3, 'GT')			(469, 580)	1.00	(1, 'AG')	(5, 'TA')									(229, 253)	1.00	(1, 'CC')	(3, 'TT')
	(160, 478)	1.00	(1, 'GG')	(3, 'GA')			(469, 599)	1.00	(1, 'AG')	(5, 'TG')									(229, 256)	1.00	(1, 'CA')	(3, 'TA')
	(160, 490)	1.00	(1, 'GC')	(3, 'GT')			(479, 532)	1.00	(1, 'TA')	(5, 'TT')									(229, 257)	1.00	(1, 'CT')	(3, 'TT')
	(166, 205)	1.00	(1, 'GG')	(3, 'AA')			(484, 532)	1.00	(1, 'AA')	(5, 'GT')									(229, 295)	1.00	(1, 'CA')	(3, 'TT')
	(166, 214)	1.00	(1, 'GC')	(3, 'AT')			(499, 532)	1.00	(1, 'TA')	(5, 'TT')									(229, 334)	1.00	(1, 'CC')	(3, 'TT')
	(166, 304)	1.00	(1, 'GG')	(3, 'AA')			(530, 559)	1.00	(1, 'TA')	(5, 'CG')									(229, 341)	1.00	(1, 'CC')	(3, 'TT')
	(166, 347)	1.00	(1, 'GA')	(3, 'AG')			(530, 613)	1.00	(1, 'TA')	(5, 'CT')									(229, 344)	1.00	(1, 'CG')	(3, 'TG')
	(166, 358)	1.00	(1, 'GT')	(3, 'AT')			(532, 574)	1.00	(1, 'AA')	(5, 'TA')									(229, 347)	1.00	(1, 'CG')	(3, 'TG')
	(166, 380)	1.00	(1, 'GC')	(3, 'AT')			(67, 532)	1.00	(1, 'AA')	(6, 'AT')									(229, 382)	1.00	(1, 'CG')	(3, 'TA')
	(166, 442)	1.00	(1, 'GC')	(3, 'AT')			(73, 469)	1.00	(1, 'AA')	(6, 'AT')									(229, 422)	1.00	(1, 'CT')	(3, 'TT')
	(166, 490)	1.00	(1, 'GC')	(3, 'AT')			(154, 532)	1.00	(1, 'AA')	(6, 'AT')									(229, 454)	1.00	(1, 'CT')	(3, 'TT')
	(166, 562)	1.00	(1, 'GC')	(3, 'AT')			(175, 469)	1.00	(1, 'AA')	(6, 'GT')									(229, 460)	1.00	(1, 'CG')	(3, 'TA')
	(169, 562)	1.00	(1, 'AC')	(3, 'AT')			(199, 346)	1.00	(1, 'AA')	(6, 'TA')									(229, 484)	1.00	(1, 'CA')	(3, 'TG')
	(191, 200)	1.00	(1, 'CC')	(3, 'TT')			(223, 532)	1.00	(1, 'AA')	(6, 'AT')									(229, 529)	1.00	(1, 'CG')	(3, 'TA')
	(191, 304)	1.00	(1, 'CG')	(3, 'TA')			(271, 532)	1.00	(1, 'TA')	(6, 'TT')									(229, 533)	1.00	(1, 'CC')	(3, 'TT')
	(191, 478)	1.00	(1, 'CG')	(3, 'TA')			(280, 469)	1.00	(1, 'AA')	(6, 'AT')									(229, 535)	1.00	(1, 'CG')	(3, 'TA')
	(191, 490)	1.00	(1, 'CC')	(3, 'TT')			(310, 469)	1.00	(1, 'TA')	(6, 'TT')									(229, 574)	1.00	(1, 'CA')	(3, 'TA')
	(191, 562)	1.00	(1, 'CC')	(3, 'TT')			(340, 559)	1.00	(1, 'TA')	(6, 'AG')									(229, 592)	1.00	(1, 'CC')	(3, 'TT')
	(191, 589)	1.00	(1, 'CC')	(3, 'TT')			(348, 532)	1.00	(1, 'CA')	(6, 'GT')									(229, 604)	1.00	(1, 'CC')	(3, 'TT')
	(194, 304)	1.00	(1, 'GG')	(3, 'GA')			(380, 532)	1.00	(1, 'TA')	(6, 'TT')									(253, 286)	1.00	(1, 'CG')	(3, 'TA')
	(194, 490)	1.00	(1, 'GC')	(3, 'GT')			(403, 532)	1.00	(1, 'AA')	(6, 'AT')									(253, 295)	1.00	(1, 'CA')	(3, 'TT')
	(194, 589)	1.00	(1, 'GC')	(3, 'GT')			(430, 532)	1.00	(1, 'AA')	(6, 'AT')									(253, 341)	1.00	(1, 'CC')	(3, 'TT')
	(200, 490)	1.00	(1, 'CC')	(3, 'TT')			(469, 487)	1.00	(1, 'AC')	(6, 'TT')									(253, 400)	1.00	(1, 'CT')	(3, 'TC')
	(200, 562)	1.00	(1, 'CC')	(3, 'TT')			(469, 502)	1.00	(1, 'AA')	(6, 'TA')									(253, 401)	1.00	(1, 'CC')	(3, 'TT')
	(205, 304)	1.00	(1, 'GG')	(3, 'AA')			(469, 550)	1.00	(1, 'AT')	(6, 'TT')									(253, 529)	1.00	(1, 'CG')	(3, 'TA')
	(205, 562)	1.00	(1, 'GC')	(3, 'AT')			(469, 559)	1.00	(1, 'AA')	(6, 'TG')									(253, 535)	1.00	(1, 'CG')	(3, 'TA')
	(205, 589)	1.00	(1, 'GC')	(3, 'AT')			(472, 530)	1.00	(1, 'TT')	(6, 'TC')									(253, 580)	1.00	(1, 'CG')	(3, 'TG')
	(214, 380)	1.00	(1, 'CC')	(3, 'TT')			(487, 502)	1.00	(1, 'CA')	(6, 'TT')									(253, 592)	1.00	(1, 'CC')	(3, 'TT')
	(214, 490)	1.00	(1, 'CC')	(3, 'TT')			(487, 559)	1.00	(1, 'CA')	(6, 'TG')									(253, 604)	1.00	(1, 'CC')	(3, 'TT')
	(226, 304)	1.00	(1, 'TG')	(3, 'TA')			(502, 532)	1.00	(1, 'AA')	(6, 'AT')									(256, 533)	1.00	(1, 'AC')	(3, 'AT')
	(256, 442)	1.00	(1, 'AC')	(3, 'AT')			(532, 553)	1.00	(1, 'AA')	(6, 'TA')									(274, 533)	1.00	(1, 'AC')	(3, 'AT')
	(260, 490)	1.00	(1, 'TC')	(3, 'TT')			(532, 580)	1.00	(1, 'AG')	(6, 'TA')									(286, 295)	1.00	(1, 'GA')	(3, 'AT')
	(271, 380)	1.00	(1, 'TC')	(3, 'TT')			(1, 469)	1.00	(1, 'AA')	(7, 'AT')									(286, 341)	1.00	(1, 'GC')	(3, 'AT')
	(295, 562)	1.00	(1, 'TC')	(3, 'TT')			(1, 532)	1.00	(1, 'AA')	(7, 'AT')									(286, 347)	1.00	(1, 'GG')	(3, 'AG')
	(304, 334)	1.00	(1, 'GT')	(3, 'AT')			(25, 469)	1.00	(1, 'TA')	(7, 'TT')									(286, 460)	1.00	(1, 'GG')	(3, 'AA')
	(304, 380)	1.00	(1, 'GC')	(3, 'AT')			(28, 469)	1.00	(1, 'AA')	(7, 'GT')									(286, 484)	1.00	(1, 'GA')	(3, 'AG')
	(304, 382)	1.00	(1, 'GA')	(3, 'AA')			(37, 532)	1.00	(1, 'TA')	(7, 'TT')									(286, 529)	1.00	(1, 'GG')	(3, 'AA')
	(304, 411)	1.00	(1, 'GT')	(3, 'AT')			(82, 469)	1.00	(1, 'AA')	(7, 'AT')									(286, 533)	1.00	(1, 'GC')	(3, 'AT')
	(304, 436)	1.00	(1, 'GC')	(3, 'AT')			(178, 469)	1.00	(1, 'TA')	(7, 'TT')									(286, 604)	1.00	(1, 'GC')	(3, 'AT')
	(304, 442)	1.00	(1, 'GC')	(3, 'AT')			(199, 469)	1.00	(1, 'AA')	(7, 'TT')									(295, 401)	1.00	(1, 'AC')	(3, 'TT')
	(304, 478)	1.00	(1, 'GG')	(3, 'AA')			(199, 532)	1.00	(1, 'AA')	(7, 'AT')									(295, 475)	1.00	(1, 'AG')	(3, 'TA')
	(304, 490)	1.00	(1, 'GC')	(3, 'AT')			(307, 469)	1.00	(1, 'TA')	(7, 'TT')									(295, 533)	1.00	(1, 'AC')	(3, 'TT')
	(304, 551)	1.00	(1, 'GT')	(3, 'AT')			(469, 532)	1.00	(1, 'AA')	(7, 'TT')									(295, 592)	1.00	(1, 'AC')	(3, 'TT')
	(304, 553)	1.00	(1, 'GA')	(3, 'AA')			(472, 487)	1.00	(1, 'TC')	(7, 'TT')									(295, 604)	1.00	(1, 'AC')	(3, 'TT')
	(304, 562)	1.00	(1, 'GC')	(3, 'AT')			(532, 559)	1.00	(1, 'AA')	(7, 'TG')									(295, 610)	1.00	(1, 'AT')	(3, 'TT')
	(304, 571)	1.00	(1, 'GG')	(3, 'AA')			(199, 340)	1.00	(1, 'AT')	(8, 'AC')									(334, 533)	1.00	(1, 'CC')	(3, 'TT')
	(304, 574)	1.00	(1, 'GA')	(3, 'AA')			(202, 532)	1.00	(1, 'AA')	(8, 'AT')									(341, 401)	1.00	(1, 'CC')	(3, 'TT')
	(304, 580)	1.00	(1, 'GG')	(3, 'AG')			(280, 532)	1.00	(1, 'AA')	(8, 'AT')									(341, 533)	1.00	(1, 'CC')	(3, 'TT')
	(304, 589)	1.00	(1, 'GC')	(3, 'AT')			(487, 613)	1.00	(1, 'CA')	(8, 'TT')									(341, 592)	1.00	(1, 'CC')	(3, 'TT')
	(304, 599)	1.00	(1, 'GG')	(3, 'AG')			(532, 613)	1.00	(1, 'AA')	(8, 'TT')									(341, 604)	1.00	(1, 'CC')	(3, 'TT')
	(304, 604)	1.00	(1, 'GT')	(3, 'AT')			(199, 208)	1.00	(1, 'AT')	(9, 'TT')									(344, 401)	1.00	(1, 'GC')	(3, 'GT')
	(304, 610)	1.00	(1, 'GT')	(3, 'AT')			(199, 307)	1.00	(1, 'AT')	(9, 'TT')									(344, 592)	1.00	(1, 'GC')	(3, 'GT')
	(322, 562)	1.00	(1, 'AC')	(3, 'AT')			(472, 532)	1.00	(1, 'TA')	(9, 'TT')									(347, 382)	1.00	(1, 'GG')	(3, 'GA')
	(347, 562)	1.00	(1, 'AC')	(3, 'GT')															(347, 401)	1.00	(1, 'GC')	(3, 'GT')
	(358, 589)	1.00	(1, 'TC')	(3, 'TT')															(382, 484)	1.00	(1, 'GA')	(3, 'AG')
	(380, 400)	1.00	(1, 'CT')	(3, 'TC')															(385, 401)	1.00	(1, 'TC')	(3, 'TT')
	(380, 478)	1.00	(1, 'CG')	(3, 'TA')															(400, 533)	1.00	(1, 'TC')	(3, 'CT')
	(380, 490)	1.00	(1, 'CC')	(3, 'TT')															(401, 484)	1.00	(1, 'CA')	(3, 'TG')
	(380, 553)	1.00	(1, 'CA')	(3, 'TA')															(401, 529)	1.00	(1, 'CG')	(3, 'TA')
	(380, 562)	1.00	(1, 'CC')	(3, 'TT')															(401, 604)	1.00	(1, 'CC')	(3, 'TT')
	(380, 571)	1.00	(1, 'CG')	(3, 'TA')															(475, 529)	1.00	(1, 'GG')	(3, 'AA')
	(380, 580)	1.00	(1, 'CG')	(3, 'TG')															(475, 533)	1.00	(1, 'GC')	(3, 'AT')
	(380, 589)	1.00	(1, 'CC')	(3, 'TT')															(475, 604)	1.00	(1, 'GC')	(3, 'AT')
	(382, 490)	1.00	(1, 'AC')	(3, 'AT')															(484, 529)	1.00	(1, 'AG')	(3, 'GA')
	(400, 562)	1.00	(1, 'TC')	(3, 'CT')															(484, 533)	1.00	(1, 'AC')	(3, 'GT')
	(403, 490)	1.00	(1, 'AC')	(3, 'AT')															(484, 535)	1.00	(1, 'AG')	(3, 'GA')
	(411, 490)	1.00	(1, 'TC')	(3, 'TT')															(484, 592)	1.00	(1, 'AC')	(3, 'GT')
	(436, 478)	1.00	(1, 'CG')	(3, 'TA')															(533, 604)	1.00	(1, 'CC')	(3, 'TT')
	(436, 490)	1.00	(1, 'CC')	(3, 'TT')															(535, 604)	1.00	(1, 'GC')	(3, 'AT')
	(436, 562)	1.00	(1, 'CC')	(3, 'TT')															(1, 253)	1.00	(1, 'GC')	(4, 'AT')
	(442, 478)	1.00	(1, 'CG')	(3, 'TA')															(29, 196)	1.00	(1, 'TC')	(4, 'TT')
	(442, 490)	1.00	(1, 'CC')	(3, 'TT')															(40, 410)	1.00	(1, 'CG')	(4, 'TG')
	(442, 562)	1.00	(1, 'CC')	(3, 'TT')															(50, 196)	1.00	(1, 'CC')	(4, 'TT')
	(442, 580)	1.00	(1, 'CG')	(3, 'TG')															(50, 520)	1.00	(1, 'CG')	(4, 'TA')
	(442, 589)	1.00	(1, 'CC')	(3, 'TT')															(55, 196)	1.00	(1, 'GC')	(4, 'AT')
	(478, 562)	1.00	(1, 'GC')	(3, 'AT')															(55, 463)	1.00	(1, 'GC')	(4, 'AT')
	(484, 562)	1.00	(1, 'GC')	(3, 'GT')															(55, 520)	1.00	(1, 'GG')	(4, 'AA')
	(490, 529)	1.00	(1, 'CA')	(3, 'TA')															(67, 196)	1.00	(1, 'AC')	(4, 'AT')
	(490, 544)	1.00	(1, 'CA')	(3, 'TA')															(70, 196)	1.00	(1, 'AC')	(4, 'AT')
	(490, 553)	1.00	(1, 'CA')	(3, 'TA')															(76, 196)	1.00	(1, 'AC')	(4, 'GT')
	(490, 562)	1.00	(1, 'CC')	(3, 'TT')															(103, 196)	1.00	(1, 'GC')	(4, 'AT')
	(490, 571)	1.00	(1, 'CG')	(3, 'TA')															(115, 229)	1.00	(1, 'AC')	(4, 'AT')
	(490, 574)	1.00	(1, 'CA')	(3, 'TA')															(115, 592)	1.00	(1, 'AC')	(4, 'AT')
	(490, 580)	1.00	(1, 'CG')	(3, 'TG')															(127, 196)	1.00	(1, 'TC')	(4, 'TT')
	(490, 589)	1.00	(1, 'CC')	(3, 'TT')															(130, 196)	1.00	(1, 'TC')	(4, 'TT')
	(490, 599)	1.00	(1, 'CG')	(3, 'TG')															(136, 196)	1.00	(1, 'TC')	(4, 'TT')
	(490, 604)	1.00	(1, 'CT')	(3, 'TT')															(175, 229)	1.00	(1, 'GC')	(4, 'GT')
	(517, 589)	1.00	(1, 'TC')	(3, 'TT')															(187, 196)	1.00	(1, 'CC')	(4, 'TT')
	(530, 562)	1.00	(1, 'CC')	(3, 'CT')															(196, 206)	1.00	(1, 'CC')	(4, 'TC')
	(562, 571)	1.00	(1, 'CG')	(3, 'TA')															(196, 214)	1.00	(1, 'CT')	(4, 'TT')
	(562, 589)	1.00	(1, 'CC')	(3, 'TT')															(196, 223)	1.00	(1, 'CA')	(4, 'TA')
	(562, 610)	1.00	(1, 'CT')	(3, 'TT')															(196, 226)	1.00	(1, 'CT')	(4, 'TT')
	637	1.00	(1, 'C')	(4, 'T')															(196, 229)	1.00	(1, 'CC')	(4, 'TT')
	(49, 490)	1.00	(1, 'TC')	(4, 'TT')															(196, 253)	1.00	(1, 'CC')	(4, 'TT')
	(89, 265)	1.00	(1, 'TA')	(4, 'TT')															(196, 256)	1.00	(1, 'CA')	(4, 'TA')
	(106, 562)	1.00	(1, 'TC')	(4, 'TT')															(196, 271)	1.00	(1, 'CT')	(4, 'TT')
	(130, 235)	1.00	(1, 'CC')	(4, 'CT')															(196, 272)	1.00	(1, 'CT')	(4, 'TT')
	(151, 502)	1.00	(1, 'TC')	(4, 'TA')															(196, 274)	1.00	(1, 'CA')	(4, 'TA')
	(152, 427)	1.00	(1, 'CT')	(4, 'TT')															(196, 275)	1.00	(1, 'CT')	(4, 'TT')
	(152, 451)	1.00	(1, 'CG')	(4, 'TA')															(196, 286)	1.00	(1, 'CG')	(4, 'TA')
	(154, 304)	1.00	(1, 'AG')	(4, 'AA')															(196, 347)	1.00	(1, 'CG')	(4, 'TG')
	(163, 304)	1.00	(1, 'TG')	(4, 'TA')															(196, 401)	1.00	(1, 'CC')	(4, 'TT')
	(163, 589)	1.00	(1, 'TC')	(4, 'TT')															(196, 421)	1.00	(1, 'CT')	(4, 'TT')
	(166, 451)	1.00	(1, 'GG')	(4, 'AA')															(196, 442)	1.00	(1, 'CT')	(4, 'TT')
	(166, 463)	1.00	(1, 'GC')	(4, 'AT')															(196, 475)	1.00	(1, 'CG')	(4, 'TA')
	(175, 304)	1.00	(1, 'AG')	(4, 'GA')															(196, 484)	1.00	(1, 'CA')	(4, 'TG')
	(175, 490)	1.00	(1, 'AC')	(4, 'GT')															(196, 533)	1.00	(1, 'CC')	(4, 'TT')
	(190, 502)	1.00	(1, 'AC')	(4, 'AA')															(196, 550)	1.00	(1, 'CT')	(4, 'TT')
	(206, 502)	1.00	(1, 'CC')	(4, 'CA')															(196, 571)	1.00	(1, 'CA')	(4, 'TA')
	(232, 490)	1.00	(1, 'TC')	(4, 'TT')															(196, 574)	1.00	(1, 'CA')	(4, 'TA')
	(256, 502)	1.00	(1, 'AC')	(4, 'AA')															(196, 580)	1.00	(1, 'CG')	(4, 'TG')
	(292, 562)	1.00	(1, 'AC')	(4, 'AT')															(196, 592)	1.00	(1, 'CC')	(4, 'TT')
	(304, 427)	1.00	(1, 'GT')	(4, 'AT')															(196, 598)	1.00	(1, 'CT')	(4, 'TT')
	(304, 430)	1.00	(1, 'GA')	(4, 'AA')															(196, 604)	1.00	(1, 'CC')	(4, 'TT')
	(304, 451)	1.00	(1, 'GG')	(4, 'AA')															(196, 610)	1.00	(1, 'CT')	(4, 'TT')
	(304, 463)	1.00	(1, 'GC')	(4, 'AT')															(200, 520)	1.00	(1, 'CG')	(4, 'TA')
	(304, 502)	1.00	(1, 'GC')	(4, 'AT')															(205, 348)	1.00	(1, 'GC')	(4, 'AG')
	(304, 556)	1.00	(1, 'GA')	(4, 'AT')															(229, 310)	1.00	(1, 'CT')	(4, 'TG')
	(304, 559)	1.00	(1, 'GG')	(4, 'AG')															(229, 331)	1.00	(1, 'CA')	(4, 'TA')
	(304, 643)	1.00	(1, 'GG')	(4, 'AG')															(229, 340)	1.00	(1, 'CC')	(4, 'TT')
	(310, 442)	1.00	(1, 'AC')	(4, 'TT')															(229, 348)	1.00	(1, 'CC')	(4, 'TG')
	(310, 562)	1.00	(1, 'AC')	(4, 'GT')															(229, 385)	1.00	(1, 'CT')	(4, 'TT')
	(310, 571)	1.00	(1, 'AG')	(4, 'TA')															(229, 463)	1.00	(1, 'CC')	(4, 'TT')
	(344, 502)	1.00	(1, 'GC')	(4, 'GA')															(229, 556)	1.00	(1, 'CT')	(4, 'TT')
	(348, 562)	1.00	(1, 'GC')	(4, 'GT')															(229, 559)	1.00	(1, 'CA')	(4, 'TG')
	(373, 562)	1.00	(1, 'AC')	(4, 'AT')															(253, 520)	1.00	(1, 'CG')	(4, 'TA')
	(380, 502)	1.00	(1, 'CC')	(4, 'TA')															(286, 348)	1.00	(1, 'GC')	(4, 'AG')
	(380, 556)	1.00	(1, 'CA')	(4, 'TT')															(286, 502)	1.00	(1, 'GA')	(4, 'AA')
	(422, 502)	1.00	(1, 'TC')	(4, 'TA')															(295, 520)	1.00	(1, 'AG')	(4, 'TA')
	(427, 490)	1.00	(1, 'TC')	(4, 'TT')															(310, 533)	1.00	(1, 'TC')	(4, 'TT')
	(427, 562)	1.00	(1, 'TC')	(4, 'TT')															(310, 592)	1.00	(1, 'TC')	(4, 'TT')
	(430, 490)	1.00	(1, 'AC')	(4, 'AT')															(341, 520)	1.00	(1, 'CG')	(4, 'TA')
	(442, 502)	1.00	(1, 'CC')	(4, 'TA')															(344, 520)	1.00	(1, 'GG')	(4, 'GA')
	(451, 490)	1.00	(1, 'GC')	(4, 'AT')															(348, 382)	1.00	(1, 'CG')	(4, 'GA')
	(451, 562)	1.00	(1, 'GC')	(4, 'AT')															(348, 401)	1.00	(1, 'CC')	(4, 'GT')
	(451, 589)	1.00	(1, 'GC')	(4, 'AT')															(348, 529)	1.00	(1, 'CG')	(4, 'GA')
	(463, 490)	1.00	(1, 'CC')	(4, 'TT')															(348, 533)	1.00	(1, 'CC')	(4, 'GT')
	(463, 562)	1.00	(1, 'CC')	(4, 'TT')															(348, 592)	1.00	(1, 'CC')	(4, 'GT')
	(463, 589)	1.00	(1, 'CC')	(4, 'TT')															(348, 604)	1.00	(1, 'CC')	(4, 'GT')
	(487, 562)	1.00	(1, 'TC')	(4, 'TT')															(401, 556)	1.00	(1, 'CT')	(4, 'TT')
	(490, 502)	1.00	(1, 'CC')	(4, 'TT')															(401, 559)	1.00	(1, 'CA')	(4, 'TA')
	(490, 556)	1.00	(1, 'CA')	(4, 'TT')															(460, 520)	1.00	(1, 'GG')	(4, 'AA')
	(490, 559)	1.00	(1, 'CG')	(4, 'TG')															(484, 520)	1.00	(1, 'AG')	(4, 'GA')
	(490, 640)	1.00	(1, 'CT')	(4, 'TT')															(502, 533)	1.00	(1, 'AC')	(4, 'AT')
	(502, 562)	1.00	(1, 'CC')	(4, 'AT')															(502, 592)	1.00	(1, 'AC')	(4, 'AT')
	(502, 571)	1.00	(1, 'CG')	(4, 'AA')															(520, 533)	1.00	(1, 'GC')	(4, 'AT')
	(556, 562)	1.00	(1, 'AC')	(4, 'TT')															(520, 604)	1.00	(1, 'GC')	(4, 'AT')
	(559, 562)	1.00	(1, 'GC')	(4, 'GT')															(533, 556)	1.00	(1, 'CT')	(4, 'TT')
	(1, 380)	1.00	(1, 'AC')	(5, 'AT')															(556, 592)	1.00	(1, 'TC')	(4, 'TT')
	(25, 304)	1.00	(1, 'TG')	(5, 'TA')															(1, 50)	1.00	(1, 'GC')	(5, 'AT')
	(25, 490)	1.00	(1, 'TC')	(5, 'TT')															(1, 55)	1.00	(1, 'GG')	(5, 'AA')
	(28, 589)	1.00	(1, 'AC')	(5, 'GT')															(1, 200)	1.00	(1, 'GC')	(5, 'AT')
	(29, 265)	1.00	(1, 'TA')	(5, 'TT')															(1, 229)	1.00	(1, 'GC')	(5, 'AT')
	(76, 502)	1.00	(1, 'AC')	(5, 'GA')															(1, 281)	1.00	(1, 'GT')	(5, 'AT')
	(79, 152)	1.00	(1, 'AC')	(5, 'TT')															(1, 286)	1.00	(1, 'GG')	(5, 'AA')
	(79, 304)	1.00	(1, 'AG')	(5, 'TA')															(1, 295)	1.00	(1, 'GA')	(5, 'AT')
	(79, 380)	1.00	(1, 'AC')	(5, 'TT')															(1, 334)	1.00	(1, 'GC')	(5, 'AT')
	(79, 490)	1.00	(1, 'AC')	(5, 'TT')															(1, 341)	1.00	(1, 'GC')	(5, 'AT')
	(79, 562)	1.00	(1, 'AC')	(5, 'TT')															(1, 344)	1.00	(1, 'GG')	(5, 'AG')
	(85, 152)	1.00	(1, 'CC')	(5, 'TT')															(1, 382)	1.00	(1, 'GG')	(5, 'AA')
	(85, 166)	1.00	(1, 'CG')	(5, 'TA')															(1, 400)	1.00	(1, 'GT')	(5, 'AT')
	(85, 304)	1.00	(1, 'CG')	(5, 'TA')															(1, 401)	1.00	(1, 'GC')	(5, 'AT')
	(85, 380)	1.00	(1, 'CC')	(5, 'TT')															(1, 436)	1.00	(1, 'GT')	(5, 'AT')
	(85, 490)	1.00	(1, 'CC')	(5, 'TT')															(1, 475)	1.00	(1, 'GG')	(5, 'AA')
	(85, 562)	1.00	(1, 'CC')	(5, 'TT')															(28, 229)	1.00	(1, 'AC')	(5, 'GT')
	(103, 310)	1.00	(1, 'GA')	(5, 'GT')															(28, 401)	1.00	(1, 'AC')	(5, 'AT')
	(103, 502)	1.00	(1, 'GC')	(5, 'GA')															(40, 200)	1.00	(1, 'CC')	(5, 'TT')
	(112, 406)	1.00	(1, 'CA')	(5, 'CT')															(40, 229)	1.00	(1, 'CC')	(5, 'TT')
	(112, 502)	1.00	(1, 'CC')	(5, 'TA')															(40, 253)	1.00	(1, 'CC')	(5, 'TT')
	(115, 502)	1.00	(1, 'AC')	(5, 'AA')															(40, 278)	1.00	(1, 'CT')	(5, 'TT')
	(130, 178)	1.00	(1, 'CC')	(5, 'TT')															(40, 295)	1.00	(1, 'CA')	(5, 'TT')
	(130, 265)	1.00	(1, 'CA')	(5, 'TT')															(40, 341)	1.00	(1, 'CC')	(5, 'TT')
	(130, 310)	1.00	(1, 'CA')	(5, 'TT')															(40, 385)	1.00	(1, 'CT')	(5, 'TT')
	(130, 340)	1.00	(1, 'CT')	(5, 'TT')															(40, 401)	1.00	(1, 'CC')	(5, 'TT')
	(130, 463)	1.00	(1, 'CC')	(5, 'TT')															(50, 178)	1.00	(1, 'CC')	(5, 'TT')
	(130, 502)	1.00	(1, 'CC')	(5, 'TA')															(55, 178)	1.00	(1, 'GC')	(5, 'AT')
	(152, 199)	1.00	(1, 'CG')	(5, 'TA')															(55, 202)	1.00	(1, 'GT')	(5, 'AA')
	(152, 265)	1.00	(1, 'CA')	(5, 'TT')															(55, 412)	1.00	(1, 'GA')	(5, 'AT')
	(152, 313)	1.00	(1, 'CC')	(5, 'TT')															(79, 229)	1.00	(1, 'CC')	(5, 'TT')
	(152, 337)	1.00	(1, 'CC')	(5, 'TC')															(82, 229)	1.00	(1, 'GC')	(5, 'AT')
	(152, 406)	1.00	(1, 'CA')	(5, 'TT')															(82, 401)	1.00	(1, 'GC')	(5, 'AT')
	(152, 502)	1.00	(1, 'CC')	(5, 'TT')															(82, 592)	1.00	(1, 'GC')	(5, 'AT')
	(152, 556)	1.00	(1, 'CA')	(5, 'TT')															(94, 196)	1.00	(1, 'AC')	(5, 'AT')
	(152, 613)	1.00	(1, 'CA')	(5, 'TT')															(115, 412)	1.00	(1, 'AA')	(5, 'AT')
	(152, 616)	1.00	(1, 'CT')	(5, 'TT')															(151, 412)	1.00	(1, 'TA')	(5, 'TT')
	(166, 178)	1.00	(1, 'GC')	(5, 'AT')															(163, 196)	1.00	(1, 'TC')	(5, 'TT')
	(166, 199)	1.00	(1, 'GG')	(5, 'AT')															(178, 295)	1.00	(1, 'CA')	(5, 'TT')
	(166, 262)	1.00	(1, 'GA')	(5, 'AA')															(178, 341)	1.00	(1, 'CC')	(5, 'TT')
	(166, 310)	1.00	(1, 'GA')	(5, 'AT')															(178, 460)	1.00	(1, 'CG')	(5, 'TA')
	(166, 313)	1.00	(1, 'GC')	(5, 'AT')															(178, 533)	1.00	(1, 'CC')	(5, 'TT')
	(166, 340)	1.00	(1, 'GT')	(5, 'AT')															(178, 535)	1.00	(1, 'CG')	(5, 'TA')
	(166, 415)	1.00	(1, 'GA')	(5, 'AA')															(178, 592)	1.00	(1, 'CC')	(5, 'TT')
	(166, 502)	1.00	(1, 'GC')	(5, 'AA')															(184, 229)	1.00	(1, 'AC')	(5, 'AT')
	(178, 304)	1.00	(1, 'CG')	(5, 'TA')															(184, 401)	1.00	(1, 'AC')	(5, 'AT')
	(178, 436)	1.00	(1, 'CC')	(5, 'TT')															(184, 592)	1.00	(1, 'AC')	(5, 'AT')
	(178, 562)	1.00	(1, 'CC')	(5, 'TT')															(187, 208)	1.00	(1, 'CT')	(5, 'TT')
	(184, 490)	1.00	(1, 'AC')	(5, 'AT')															(196, 310)	1.00	(1, 'CT')	(5, 'TG')
	(193, 502)	1.00	(1, 'AC')	(5, 'AA')															(196, 340)	1.00	(1, 'CC')	(5, 'TT')
	(199, 271)	1.00	(1, 'GT')	(5, 'AT')															(196, 348)	1.00	(1, 'CC')	(5, 'TG')
	(199, 304)	1.00	(1, 'GG')	(5, 'TA')															(196, 451)	1.00	(1, 'CA')	(5, 'TA')
	(199, 380)	1.00	(1, 'GC')	(5, 'AT')															(196, 463)	1.00	(1, 'CC')	(5, 'TT')
	(199, 490)	1.00	(1, 'GC')	(5, 'TT')															(196, 502)	1.00	(1, 'CA')	(5, 'TA')
	(199, 562)	1.00	(1, 'GC')	(5, 'TT')															(196, 520)	1.00	(1, 'CG')	(5, 'TA')
	(200, 502)	1.00	(1, 'CC')	(5, 'TT')															(196, 634)	1.00	(1, 'CT')	(5, 'TT')
	(200, 556)	1.00	(1, 'CA')	(5, 'TT')															(199, 229)	1.00	(1, 'TC')	(5, 'TT')
	(205, 502)	1.00	(1, 'GC')	(5, 'AA')															(200, 412)	1.00	(1, 'CA')	(5, 'TT')
	(208, 571)	1.00	(1, 'TG')	(5, 'TA')															(202, 229)	1.00	(1, 'TC')	(5, 'AT')
	(214, 502)	1.00	(1, 'CC')	(5, 'TA')															(202, 401)	1.00	(1, 'TC')	(5, 'AT')
	(217, 436)	1.00	(1, 'AC')	(5, 'TT')															(202, 533)	1.00	(1, 'TC')	(5, 'AT')
	(226, 502)	1.00	(1, 'TC')	(5, 'TA')															(205, 310)	1.00	(1, 'GT')	(5, 'AT')
	(229, 502)	1.00	(1, 'TC')	(5, 'TA')															(206, 412)	1.00	(1, 'CA')	(5, 'CT')
	(232, 502)	1.00	(1, 'TC')	(5, 'TA')															(208, 229)	1.00	(1, 'TC')	(5, 'TT')
	(235, 380)	1.00	(1, 'CC')	(5, 'TT')															(208, 401)	1.00	(1, 'TC')	(5, 'TT')
	(257, 502)	1.00	(1, 'TC')	(5, 'TA')															(208, 533)	1.00	(1, 'TC')	(5, 'TT')
	(265, 304)	1.00	(1, 'AG')	(5, 'TA')															(217, 229)	1.00	(1, 'AC')	(5, 'TT')
	(265, 380)	1.00	(1, 'AC')	(5, 'TT')															(217, 401)	1.00	(1, 'AC')	(5, 'TT')
	(265, 478)	1.00	(1, 'AG')	(5, 'TA')															(217, 592)	1.00	(1, 'AC')	(5, 'TT')
	(265, 490)	1.00	(1, 'AC')	(5, 'TT')															(229, 265)	1.00	(1, 'CC')	(5, 'TT')
	(265, 562)	1.00	(1, 'AC')	(5, 'TT')															(229, 280)	1.00	(1, 'CA')	(5, 'TA')
	(272, 502)	1.00	(1, 'TC')	(5, 'TA')															(229, 289)	1.00	(1, 'CT')	(5, 'TT')
	(280, 442)	1.00	(1, 'GC')	(5, 'AT')															(229, 292)	1.00	(1, 'CA')	(5, 'TA')
	(280, 478)	1.00	(1, 'GG')	(5, 'AA')															(229, 307)	1.00	(1, 'CG')	(5, 'TT')
	(280, 490)	1.00	(1, 'GC')	(5, 'AT')															(229, 313)	1.00	(1, 'CT')	(5, 'TT')
	(280, 562)	1.00	(1, 'GC')	(5, 'AT')															(229, 319)	1.00	(1, 'CA')	(5, 'TA')
	(280, 589)	1.00	(1, 'GC')	(5, 'AT')															(229, 337)	1.00	(1, 'CT')	(5, 'TT')
	(304, 307)	1.00	(1, 'GT')	(5, 'AT')															(229, 346)	1.00	(1, 'CA')	(5, 'TA')
	(304, 313)	1.00	(1, 'GC')	(5, 'AT')															(229, 367)	1.00	(1, 'CG')	(5, 'TA')
	(304, 316)	1.00	(1, 'GT')	(5, 'AT')															(229, 415)	1.00	(1, 'CA')	(5, 'TA')
	(304, 331)	1.00	(1, 'GA')	(5, 'AA')															(229, 418)	1.00	(1, 'CA')	(5, 'TT')
	(304, 337)	1.00	(1, 'GC')	(5, 'AT')															(229, 472)	1.00	(1, 'CT')	(5, 'TT')
	(304, 370)	1.00	(1, 'GC')	(5, 'AT')															(229, 493)	1.00	(1, 'CT')	(5, 'TT')
	(304, 406)	1.00	(1, 'GA')	(5, 'AT')															(229, 502)	1.00	(1, 'CA')	(5, 'TA')
	(304, 493)	1.00	(1, 'GT')	(5, 'AT')															(229, 616)	1.00	(1, 'CA')	(5, 'TT')
	(304, 613)	1.00	(1, 'GA')	(5, 'AT')															(253, 412)	1.00	(1, 'CA')	(5, 'TT')
	(304, 616)	1.00	(1, 'GT')	(5, 'AT')															(265, 400)	1.00	(1, 'CT')	(5, 'TC')
	(304, 619)	1.00	(1, 'GA')	(5, 'AA')															(265, 460)	1.00	(1, 'CG')	(5, 'TA')
	(307, 490)	1.00	(1, 'TC')	(5, 'TT')															(265, 529)	1.00	(1, 'CG')	(5, 'TA')
	(310, 380)	1.00	(1, 'AC')	(5, 'TT')															(265, 535)	1.00	(1, 'CG')	(5, 'TA')
	(310, 436)	1.00	(1, 'AC')	(5, 'TT')															(265, 610)	1.00	(1, 'CT')	(5, 'TT')
	(310, 574)	1.00	(1, 'AA')	(5, 'TA')															(286, 340)	1.00	(1, 'GC')	(5, 'AT')
	(310, 589)	1.00	(1, 'AC')	(5, 'GT')															(286, 367)	1.00	(1, 'GG')	(5, 'AA')
	(313, 490)	1.00	(1, 'CC')	(5, 'TT')															(286, 559)	1.00	(1, 'GA')	(5, 'AG')
	(316, 490)	1.00	(1, 'TC')	(5, 'TT')															(286, 613)	1.00	(1, 'GA')	(5, 'AT')
	(322, 502)	1.00	(1, 'AC')	(5, 'AA')															(292, 295)	1.00	(1, 'AA')	(5, 'AT')
	(331, 490)	1.00	(1, 'AC')	(5, 'AT')															(295, 307)	1.00	(1, 'AG')	(5, 'TT')
	(337, 380)	1.00	(1, 'CC')	(5, 'TT')															(295, 313)	1.00	(1, 'AT')	(5, 'TT')
	(337, 490)	1.00	(1, 'CC')	(5, 'TT')															(295, 340)	1.00	(1, 'AC')	(5, 'TT')
	(337, 589)	1.00	(1, 'CC')	(5, 'TT')															(295, 367)	1.00	(1, 'AG')	(5, 'TA')
	(343, 502)	1.00	(1, 'AC')	(5, 'AA')															(295, 412)	1.00	(1, 'AA')	(5, 'TT')
	(347, 406)	1.00	(1, 'AA')	(5, 'AT')															(295, 463)	1.00	(1, 'AC')	(5, 'TT')
	(364, 380)	1.00	(1, 'TC')	(5, 'TT')															(307, 401)	1.00	(1, 'GC')	(5, 'TT')
	(370, 380)	1.00	(1, 'CC')	(5, 'TT')															(307, 533)	1.00	(1, 'GC')	(5, 'TT')
	(370, 442)	1.00	(1, 'CC')	(5, 'TT')															(307, 580)	1.00	(1, 'GG')	(5, 'TG')
	(370, 589)	1.00	(1, 'CC')	(5, 'TT')															(310, 401)	1.00	(1, 'TC')	(5, 'TT')
	(380, 418)	1.00	(1, 'CG')	(5, 'TT')															(310, 529)	1.00	(1, 'TG')	(5, 'TA')
	(385, 502)	1.00	(1, 'TC')	(5, 'TA')															(310, 604)	1.00	(1, 'TC')	(5, 'TT')
	(401, 502)	1.00	(1, 'TC')	(5, 'TA')															(319, 401)	1.00	(1, 'AC')	(5, 'AT')
	(406, 490)	1.00	(1, 'AC')	(5, 'TT')															(319, 592)	1.00	(1, 'AC')	(5, 'AT')
	(406, 562)	1.00	(1, 'AC')	(5, 'TT')															(331, 401)	1.00	(1, 'AC')	(5, 'AT')
	(406, 571)	1.00	(1, 'AG')	(5, 'TA')															(337, 533)	1.00	(1, 'TC')	(5, 'TT')
	(415, 562)	1.00	(1, 'AC')	(5, 'AT')															(340, 529)	1.00	(1, 'CG')	(5, 'CA')
	(418, 490)	1.00	(1, 'GC')	(5, 'TT')															(341, 463)	1.00	(1, 'CC')	(5, 'TT')
	(418, 589)	1.00	(1, 'GC')	(5, 'TT')															(344, 412)	1.00	(1, 'GA')	(5, 'GT')
	(436, 502)	1.00	(1, 'CC')	(5, 'TA')															(346, 401)	1.00	(1, 'AC')	(5, 'AT')
	(454, 502)	1.00	(1, 'TC')	(5, 'TA')															(348, 520)	1.00	(1, 'CG')	(5, 'GA')
	(469, 562)	1.00	(1, 'TC')	(5, 'TT')															(367, 401)	1.00	(1, 'GC')	(5, 'GT')
	(472, 562)	1.00	(1, 'AC')	(5, 'TT')															(385, 412)	1.00	(1, 'TA')	(5, 'TT')
	(475, 502)	1.00	(1, 'AC')	(5, 'AT')															(401, 418)	1.00	(1, 'CA')	(5, 'TT')
	(478, 502)	1.00	(1, 'GC')	(5, 'AA')															(401, 502)	1.00	(1, 'CA')	(5, 'TA')
	(490, 613)	1.00	(1, 'CA')	(5, 'TT')															(418, 475)	1.00	(1, 'AG')	(5, 'TG')
	(490, 616)	1.00	(1, 'CT')	(5, 'TT')															(418, 592)	1.00	(1, 'AC')	(5, 'AT')
	(502, 574)	1.00	(1, 'CA')	(5, 'AA')															(463, 529)	1.00	(1, 'CG')	(5, 'TA')
	(502, 589)	1.00	(1, 'CC')	(5, 'AT')															(463, 604)	1.00	(1, 'CC')	(5, 'TT')
	(502, 610)	1.00	(1, 'CT')	(5, 'TT')															(520, 559)	1.00	(1, 'GA')	(5, 'AA')
	(532, 562)	1.00	(1, 'TC')	(5, 'TT')															(533, 613)	1.00	(1, 'CA')	(5, 'TT')
	(556, 589)	1.00	(1, 'AC')	(5, 'TT')															(542, 625)	1.00	(1, 'TC')	(5, 'TG')
	(562, 616)	1.00	(1, 'CT')	(5, 'TT')															(592, 613)	1.00	(1, 'CA')	(5, 'TA')
	(589, 613)	1.00	(1, 'CA')	(5, 'TT')															(1, 196)	1.00	(1, 'GC')	(6, 'AT')
	(28, 442)	1.00	(1, 'AC')	(6, 'GT')															(1, 348)	1.00	(1, 'GC')	(6, 'AG')
	(73, 502)	1.00	(1, 'AC')	(6, 'AA')															(13, 196)	1.00	(1, 'TC')	(6, 'TT')
	(79, 112)	1.00	(1, 'AC')	(6, 'TT')															(28, 196)	1.00	(1, 'AC')	(6, 'GT')
	(79, 194)	1.00	(1, 'AG')	(6, 'TG')															(28, 341)	1.00	(1, 'AC')	(6, 'GT')
	(79, 436)	1.00	(1, 'AC')	(6, 'TT')															(28, 520)	1.00	(1, 'AG')	(6, 'AA')
	(85, 442)	1.00	(1, 'CC')	(6, 'TT')															(40, 50)	1.00	(1, 'CC')	(6, 'TT')
	(103, 265)	1.00	(1, 'GA')	(6, 'AT')															(40, 127)	1.00	(1, 'CT')	(6, 'TT')
	(112, 265)	1.00	(1, 'CA')	(6, 'TT')															(40, 130)	1.00	(1, 'CT')	(6, 'TT')
	(112, 613)	1.00	(1, 'CA')	(6, 'TA')															(40, 196)	1.00	(1, 'CC')	(6, 'TT')
	(130, 418)	1.00	(1, 'CG')	(6, 'TA')															(40, 205)	1.00	(1, 'CG')	(6, 'TA')
	(152, 316)	1.00	(1, 'CT')	(6, 'TT')															(40, 286)	1.00	(1, 'CG')	(6, 'TA')
	(166, 184)	1.00	(1, 'GA')	(6, 'AA')															(40, 298)	1.00	(1, 'CA')	(6, 'TA')
	(166, 265)	1.00	(1, 'GA')	(6, 'AT')															(40, 382)	1.00	(1, 'CG')	(6, 'TA')
	(166, 370)	1.00	(1, 'GC')	(6, 'AT')															(40, 448)	1.00	(1, 'CA')	(6, 'TA')
	(166, 406)	1.00	(1, 'GA')	(6, 'AT')															(40, 460)	1.00	(1, 'CG')	(6, 'TA')
	(166, 418)	1.00	(1, 'GG')	(6, 'AT')															(40, 533)	1.00	(1, 'CC')	(6, 'TT')
	(166, 613)	1.00	(1, 'GA')	(6, 'AT')															(40, 535)	1.00	(1, 'CG')	(6, 'TA')
	(166, 625)	1.00	(1, 'GG')	(6, 'AG')															(40, 580)	1.00	(1, 'CG')	(6, 'TA')
	(178, 214)	1.00	(1, 'CC')	(6, 'TT')															(40, 592)	1.00	(1, 'CC')	(6, 'TT')
	(178, 380)	1.00	(1, 'CC')	(6, 'TT')															(40, 604)	1.00	(1, 'CC')	(6, 'TT')
	(178, 442)	1.00	(1, 'CC')	(6, 'TT')															(50, 82)	1.00	(1, 'CG')	(6, 'TT')
	(178, 571)	1.00	(1, 'CG')	(6, 'TA')															(50, 412)	1.00	(1, 'CA')	(6, 'TT')
	(178, 589)	1.00	(1, 'CC')	(6, 'TT')															(50, 418)	1.00	(1, 'CA')	(6, 'TT')
	(184, 478)	1.00	(1, 'AG')	(6, 'AA')															(55, 82)	1.00	(1, 'GG')	(6, 'AA')
	(191, 199)	1.00	(1, 'CG')	(6, 'TA')															(55, 418)	1.00	(1, 'GA')	(6, 'AT')
	(191, 265)	1.00	(1, 'CA')	(6, 'TT')															(76, 82)	1.00	(1, 'AG')	(6, 'GA')
	(191, 313)	1.00	(1, 'CC')	(6, 'TT')															(79, 604)	1.00	(1, 'CC')	(6, 'TT')
	(191, 415)	1.00	(1, 'CA')	(6, 'TA')															(82, 286)	1.00	(1, 'GG')	(6, 'AA')
	(199, 478)	1.00	(1, 'GG')	(6, 'AA')															(82, 520)	1.00	(1, 'GG')	(6, 'AA')
	(199, 550)	1.00	(1, 'GT')	(6, 'AT')															(82, 533)	1.00	(1, 'GC')	(6, 'AT')
	(199, 580)	1.00	(1, 'GG')	(6, 'TG')															(82, 580)	1.00	(1, 'GG')	(6, 'AA')
	(205, 280)	1.00	(1, 'GG')	(6, 'AA')															(82, 604)	1.00	(1, 'GC')	(6, 'AT')
	(205, 418)	1.00	(1, 'GG')	(6, 'AT')															(85, 253)	1.00	(1, 'TC')	(6, 'TT')
	(214, 265)	1.00	(1, 'CA')	(6, 'TT')															(85, 533)	1.00	(1, 'TC')	(6, 'TT')
	(235, 502)	1.00	(1, 'CC')	(6, 'TA')															(103, 412)	1.00	(1, 'GA')	(6, 'GT')
	(265, 281)	1.00	(1, 'AT')	(6, 'TT')															(178, 196)	1.00	(1, 'CC')	(6, 'TT')
	(265, 284)	1.00	(1, 'AT')	(6, 'TT')															(178, 253)	1.00	(1, 'CC')	(6, 'TT')
	(265, 442)	1.00	(1, 'AC')	(6, 'TT')															(178, 310)	1.00	(1, 'CT')	(6, 'TT')
	(265, 451)	1.00	(1, 'AG')	(6, 'TA')															(178, 334)	1.00	(1, 'CC')	(6, 'TT')
	(265, 484)	1.00	(1, 'AG')	(6, 'TG')															(178, 347)	1.00	(1, 'CG')	(6, 'TG')
	(265, 530)	1.00	(1, 'AC')	(6, 'TC')															(178, 348)	1.00	(1, 'CC')	(6, 'TC')
	(265, 589)	1.00	(1, 'AC')	(6, 'TT')															(178, 484)	1.00	(1, 'CA')	(6, 'TG')
	(289, 442)	1.00	(1, 'TC')	(6, 'TT')															(187, 217)	1.00	(1, 'CA')	(6, 'CT')
	(292, 502)	1.00	(1, 'AC')	(6, 'AA')															(187, 265)	1.00	(1, 'CC')	(6, 'TT')
	(304, 622)	1.00	(1, 'GA')	(6, 'AA')															(196, 199)	1.00	(1, 'CT')	(6, 'TT')
	(304, 625)	1.00	(1, 'GG')	(6, 'AG')															(196, 208)	1.00	(1, 'CT')	(6, 'TT')
	(310, 451)	1.00	(1, 'AG')	(6, 'TA')															(196, 265)	1.00	(1, 'CC')	(6, 'TT')
	(310, 463)	1.00	(1, 'AC')	(6, 'TT')															(196, 283)	1.00	(1, 'CA')	(6, 'TA')
	(313, 380)	1.00	(1, 'CC')	(6, 'TT')															(196, 289)	1.00	(1, 'CT')	(6, 'TT')
	(313, 436)	1.00	(1, 'CC')	(6, 'TT')															(196, 292)	1.00	(1, 'CA')	(6, 'TA')
	(313, 589)	1.00	(1, 'CC')	(6, 'TT')															(196, 307)	1.00	(1, 'CG')	(6, 'TT')
	(319, 502)	1.00	(1, 'AC')	(6, 'AA')															(196, 313)	1.00	(1, 'CT')	(6, 'TT')
	(340, 502)	1.00	(1, 'TC')	(6, 'AT')															(196, 316)	1.00	(1, 'CT')	(6, 'TT')
	(367, 380)	1.00	(1, 'TC')	(6, 'AT')															(196, 337)	1.00	(1, 'CT')	(6, 'TT')
	(367, 589)	1.00	(1, 'TC')	(6, 'AT')															(196, 367)	1.00	(1, 'CG')	(6, 'TA')
	(370, 571)	1.00	(1, 'CG')	(6, 'TA')															(196, 370)	1.00	(1, 'CC')	(6, 'TT')
	(380, 415)	1.00	(1, 'CA')	(6, 'TA')															(196, 412)	1.00	(1, 'CA')	(6, 'TT')
	(380, 532)	1.00	(1, 'CT')	(6, 'TT')															(196, 472)	1.00	(1, 'CT')	(6, 'TT')
	(406, 478)	1.00	(1, 'AG')	(6, 'TA')															(196, 493)	1.00	(1, 'CT')	(6, 'TT')
	(406, 556)	1.00	(1, 'AA')	(6, 'TA')															(196, 613)	1.00	(1, 'CA')	(6, 'TT')
	(406, 589)	1.00	(1, 'AC')	(6, 'TT')															(196, 619)	1.00	(1, 'CA')	(6, 'TA')
	(418, 478)	1.00	(1, 'GG')	(6, 'TA')															(199, 295)	1.00	(1, 'TA')	(6, 'TT')
	(418, 610)	1.00	(1, 'GT')	(6, 'AT')															(199, 475)	1.00	(1, 'TG')	(6, 'TA')
	(451, 502)	1.00	(1, 'GC')	(6, 'AA')															(202, 475)	1.00	(1, 'TG')	(6, 'AA')
	(463, 502)	1.00	(1, 'CC')	(6, 'TA')															(202, 484)	1.00	(1, 'TA')	(6, 'AG')
	(478, 613)	1.00	(1, 'GA')	(6, 'AT')															(202, 520)	1.00	(1, 'TG')	(6, 'AA')
	(487, 502)	1.00	(1, 'TC')	(6, 'TT')															(202, 592)	1.00	(1, 'TC')	(6, 'AT')
	(490, 625)	1.00	(1, 'CG')	(6, 'TG')															(208, 592)	1.00	(1, 'TC')	(6, 'TT')
	(490, 631)	1.00	(1, 'CT')	(6, 'TT')															(217, 520)	1.00	(1, 'AG')	(6, 'TA')
	(502, 520)	1.00	(1, 'CA')	(6, 'AA')															(229, 613)	1.00	(1, 'CA')	(6, 'TT')
	(562, 625)	1.00	(1, 'CG')	(6, 'TG')															(229, 625)	1.00	(1, 'CC')	(6, 'TG')
	(571, 613)	1.00	(1, 'GA')	(6, 'AA')															(253, 316)	1.00	(1, 'CT')	(6, 'TT')
	(589, 616)	1.00	(1, 'CT')	(6, 'TT')															(253, 613)	1.00	(1, 'CA')	(6, 'TT')
	(589, 622)	1.00	(1, 'CA')	(6, 'TA')															(265, 286)	1.00	(1, 'CG')	(6, 'TA')
	(28, 451)	1.00	(1, 'AG')	(7, 'AA')															(265, 334)	1.00	(1, 'CC')	(6, 'TT')
	(40, 502)	1.00	(1, 'TC')	(7, 'TA')															(265, 341)	1.00	(1, 'CC')	(6, 'TT')
	(76, 265)	1.00	(1, 'AA')	(7, 'GT')															(265, 401)	1.00	(1, 'CC')	(6, 'TT')
	(79, 205)	1.00	(1, 'AG')	(7, 'TA')															(265, 475)	1.00	(1, 'CG')	(6, 'TA')
	(82, 502)	1.00	(1, 'AC')	(7, 'AA')															(265, 592)	1.00	(1, 'CC')	(6, 'TT')
	(85, 274)	1.00	(1, 'CA')	(7, 'TA')															(286, 307)	1.00	(1, 'GG')	(6, 'AT')
	(85, 310)	1.00	(1, 'CA')	(7, 'TG')															(286, 370)	1.00	(1, 'GC')	(6, 'AT')
	(85, 319)	1.00	(1, 'CA')	(7, 'TA')															(286, 472)	1.00	(1, 'GT')	(6, 'AT')
	(85, 400)	1.00	(1, 'CT')	(7, 'TT')															(292, 401)	1.00	(1, 'AC')	(6, 'AT')
	(85, 502)	1.00	(1, 'CC')	(7, 'TT')															(292, 592)	1.00	(1, 'AC')	(6, 'AT')
	(94, 265)	1.00	(1, 'AA')	(7, 'AT')															(295, 337)	1.00	(1, 'AT')	(6, 'TT')
	(130, 208)	1.00	(1, 'CT')	(7, 'TT')															(307, 341)	1.00	(1, 'GC')	(6, 'TT')
	(166, 622)	1.00	(1, 'GA')	(7, 'AA')															(307, 520)	1.00	(1, 'GG')	(6, 'TA')
	(184, 502)	1.00	(1, 'AC')	(7, 'AA')															(307, 535)	1.00	(1, 'GG')	(6, 'TA')
	(200, 265)	1.00	(1, 'CA')	(7, 'TT')															(307, 592)	1.00	(1, 'GC')	(6, 'TT')
	(205, 265)	1.00	(1, 'GA')	(7, 'AT')															(310, 520)	1.00	(1, 'TG')	(6, 'TA')
	(208, 502)	1.00	(1, 'TC')	(7, 'TA')															(340, 520)	1.00	(1, 'CG')	(6, 'TA')
	(208, 556)	1.00	(1, 'TA')	(7, 'TT')															(341, 412)	1.00	(1, 'CA')	(6, 'TT')
	(265, 347)	1.00	(1, 'AA')	(7, 'TG')															(341, 619)	1.00	(1, 'CA')	(6, 'TA')
	(265, 348)	1.00	(1, 'AG')	(7, 'TG')															(347, 412)	1.00	(1, 'GA')	(6, 'GT')
	(265, 559)	1.00	(1, 'AG')	(7, 'TG')															(367, 604)	1.00	(1, 'GC')	(6, 'AT')
	(265, 571)	1.00	(1, 'AG')	(7, 'TA')															(382, 613)	1.00	(1, 'GA')	(6, 'AA')
	(289, 502)	1.00	(1, 'TC')	(7, 'TT')															(401, 472)	1.00	(1, 'CT')	(6, 'TT')
	(310, 406)	1.00	(1, 'AA')	(7, 'GT')															(401, 493)	1.00	(1, 'CT')	(6, 'TT')
	(313, 502)	1.00	(1, 'CC')	(7, 'TA')															(401, 613)	1.00	(1, 'CA')	(6, 'TT')
	(331, 502)	1.00	(1, 'AC')	(7, 'AA')															(412, 484)	1.00	(1, 'AA')	(6, 'TG')
	(340, 556)	1.00	(1, 'TA')	(7, 'AA')															(412, 529)	1.00	(1, 'AG')	(6, 'TA')
	(346, 502)	1.00	(1, 'AC')	(7, 'AA')															(412, 556)	1.00	(1, 'AT')	(6, 'TT')
	(347, 613)	1.00	(1, 'AA')	(7, 'AT')															(412, 604)	1.00	(1, 'AC')	(6, 'TT')
	(370, 436)	1.00	(1, 'CC')	(7, 'CT')															(415, 533)	1.00	(1, 'AC')	(6, 'AT')
	(406, 472)	1.00	(1, 'AA')	(7, 'AT')															(418, 533)	1.00	(1, 'AC')	(6, 'TT')
	(406, 502)	1.00	(1, 'AC')	(7, 'TT')															(421, 625)	1.00	(1, 'TC')	(6, 'TG')
	(412, 502)	1.00	(1, 'TC')	(7, 'TT')															(472, 592)	1.00	(1, 'TC')	(6, 'TT')
	(418, 451)	1.00	(1, 'GG')	(7, 'TA')															(472, 604)	1.00	(1, 'TC')	(6, 'TT')
	(442, 472)	1.00	(1, 'CA')	(7, 'TT')															(502, 520)	1.00	(1, 'AG')	(6, 'AA')
	(472, 502)	1.00	(1, 'AC')	(7, 'TA')															(535, 613)	1.00	(1, 'GA')	(6, 'AT')
	(478, 616)	1.00	(1, 'GT')	(7, 'AT')															(1, 217)	1.00	(1, 'GA')	(7, 'AT')
	(493, 502)	1.00	(1, 'TC')	(7, 'TA')															(1, 310)	1.00	(1, 'GT')	(7, 'AT')
	(28, 502)	1.00	(1, 'AC')	(8, 'AA')															(1, 502)	1.00	(1, 'GA')	(7, 'AA')
	(34, 265)	1.00	(1, 'AA')	(8, 'AT')															(1, 550)	1.00	(1, 'GT')	(7, 'AT')
	(79, 178)	1.00	(1, 'AC')	(8, 'TT')															(13, 40)	1.00	(1, 'TC')	(7, 'TT')
	(79, 310)	1.00	(1, 'AA')	(8, 'CT')															(40, 55)	1.00	(1, 'CG')	(7, 'TA')
	(79, 313)	1.00	(1, 'AC')	(8, 'TT')															(40, 76)	1.00	(1, 'CA')	(7, 'TG')
	(79, 502)	1.00	(1, 'AC')	(8, 'TT')															(40, 211)	1.00	(1, 'CG')	(7, 'TG')
	(85, 178)	1.00	(1, 'CC')	(8, 'TT')															(40, 217)	1.00	(1, 'CA')	(7, 'TA')
	(85, 208)	1.00	(1, 'CT')	(8, 'TT')															(40, 334)	1.00	(1, 'CC')	(7, 'TT')
	(85, 265)	1.00	(1, 'CA')	(8, 'TT')															(40, 412)	1.00	(1, 'CA')	(7, 'TT')
	(85, 406)	1.00	(1, 'CA')	(8, 'TT')															(40, 418)	1.00	(1, 'CA')	(7, 'TA')
	(175, 199)	1.00	(1, 'AG')	(8, 'GT')															(40, 463)	1.00	(1, 'CC')	(7, 'TT')
	(175, 415)	1.00	(1, 'AA')	(8, 'GA')															(40, 475)	1.00	(1, 'CG')	(7, 'TA')
	(178, 313)	1.00	(1, 'CC')	(8, 'TT')															(40, 505)	1.00	(1, 'CA')	(7, 'TA')
	(178, 406)	1.00	(1, 'CA')	(8, 'TT')															(40, 520)	1.00	(1, 'CG')	(7, 'TA')
	(178, 451)	1.00	(1, 'CG')	(8, 'TA')															(40, 529)	1.00	(1, 'CG')	(7, 'TA')
	(199, 310)	1.00	(1, 'GA')	(8, 'AT')															(40, 610)	1.00	(1, 'CT')	(7, 'TC')
	(199, 463)	1.00	(1, 'GC')	(8, 'AT')															(55, 367)	1.00	(1, 'GG')	(7, 'AA')
	(199, 502)	1.00	(1, 'GC')	(8, 'TT')															(55, 622)	1.00	(1, 'GG')	(7, 'AA')
	(199, 556)	1.00	(1, 'GA')	(8, 'AT')															(55, 625)	1.00	(1, 'GC')	(7, 'AG')
	(217, 265)	1.00	(1, 'AA')	(8, 'TT')															(70, 625)	1.00	(1, 'AC')	(7, 'AG')
	(217, 502)	1.00	(1, 'AC')	(8, 'TT')															(82, 412)	1.00	(1, 'GA')	(7, 'AT')
	(235, 265)	1.00	(1, 'CA')	(8, 'TT')															(127, 625)	1.00	(1, 'TC')	(7, 'TG')
	(265, 280)	1.00	(1, 'AG')	(8, 'TA')															(130, 625)	1.00	(1, 'TC')	(7, 'TA')
	(265, 289)	1.00	(1, 'AT')	(8, 'TT')															(136, 625)	1.00	(1, 'TC')	(7, 'TG')
	(265, 310)	1.00	(1, 'AA')	(8, 'TG')															(178, 556)	1.00	(1, 'CT')	(7, 'TT')
	(265, 469)	1.00	(1, 'AT')	(8, 'TT')															(187, 625)	1.00	(1, 'CC')	(7, 'CG')
	(265, 472)	1.00	(1, 'AA')	(8, 'TA')															(196, 631)	1.00	(1, 'CT')	(7, 'TT')
	(265, 487)	1.00	(1, 'AT')	(8, 'TT')															(200, 265)	1.00	(1, 'CC')	(7, 'TT')
	(265, 502)	1.00	(1, 'AC')	(8, 'TT')															(202, 412)	1.00	(1, 'TA')	(7, 'AT')
	(265, 532)	1.00	(1, 'AT')	(8, 'TT')															(205, 265)	1.00	(1, 'GC')	(7, 'AT')
	(265, 619)	1.00	(1, 'AA')	(8, 'TA')															(206, 625)	1.00	(1, 'CC')	(7, 'CA')
	(265, 643)	1.00	(1, 'AG')	(8, 'TG')															(208, 253)	1.00	(1, 'TC')	(7, 'TT')
	(280, 613)	1.00	(1, 'GA')	(8, 'GT')															(208, 460)	1.00	(1, 'TG')	(7, 'TA')
	(307, 502)	1.00	(1, 'TC')	(8, 'TT')															(226, 625)	1.00	(1, 'TC')	(7, 'TG')
	(310, 313)	1.00	(1, 'AC')	(8, 'TT')															(253, 367)	1.00	(1, 'CG')	(7, 'TA')
	(367, 502)	1.00	(1, 'TC')	(8, 'AA')															(253, 625)	1.00	(1, 'CC')	(7, 'TG')
	(406, 418)	1.00	(1, 'AG')	(8, 'TT')															(265, 520)	1.00	(1, 'CG')	(7, 'TA')
	(415, 502)	1.00	(1, 'AC')	(8, 'AA')															(275, 625)	1.00	(1, 'TC')	(7, 'TG')
	(418, 502)	1.00	(1, 'GC')	(8, 'TT')															(286, 625)	1.00	(1, 'GC')	(7, 'AG')
	(28, 199)	1.00	(1, 'AG')	(9, 'AT')															(313, 520)	1.00	(1, 'TG')	(7, 'TA')
	(82, 85)	1.00	(1, 'AC')	(9, 'TT')															(316, 334)	1.00	(1, 'TC')	(7, 'TT')
	(85, 313)	1.00	(1, 'CC')	(9, 'TT')															(319, 412)	1.00	(1, 'AA')	(7, 'AT')
	(85, 418)	1.00	(1, 'CG')	(9, 'TA')															(331, 412)	1.00	(1, 'AA')	(7, 'AT')
	(178, 199)	1.00	(1, 'CG')	(9, 'TA')															(341, 613)	1.00	(1, 'CA')	(7, 'TT')
	(178, 265)	1.00	(1, 'CA')	(9, 'TT')															(348, 412)	1.00	(1, 'CA')	(7, 'GT')
	(178, 337)	1.00	(1, 'CC')	(9, 'TC')															(367, 382)	1.00	(1, 'GG')	(7, 'AA')
	(178, 418)	1.00	(1, 'CG')	(9, 'TT')															(367, 460)	1.00	(1, 'GG')	(7, 'AA')
	(199, 265)	1.00	(1, 'GA')	(9, 'TT')															(382, 472)	1.00	(1, 'GT')	(7, 'AT')
	(262, 265)	1.00	(1, 'AA')	(9, 'AT')															(401, 625)	1.00	(1, 'CC')	(7, 'TG')
	(265, 313)	1.00	(1, 'AC')	(9, 'TT')															(412, 502)	1.00	(1, 'AA')	(7, 'TT')
	(265, 316)	1.00	(1, 'AT')	(9, 'TA')															(442, 625)	1.00	(1, 'TC')	(7, 'TG')
	(265, 364)	1.00	(1, 'AT')	(9, 'TT')															(472, 533)	1.00	(1, 'TC')	(7, 'TT')
	(265, 370)	1.00	(1, 'AC')	(9, 'TT')															(484, 625)	1.00	(1, 'AC')	(7, 'GG')
	(265, 415)	1.00	(1, 'AA')	(9, 'TA')															(592, 625)	1.00	(1, 'CC')	(7, 'TG')
	(265, 418)	1.00	(1, 'AG')	(9, 'TT')															(598, 625)	1.00	(1, 'TC')	(7, 'TG')
	(265, 556)	1.00	(1, 'AA')	(9, 'TT')															(1, 202)	1.00	(1, 'GT')	(8, 'AA')
	(265, 616)	1.00	(1, 'AT')	(9, 'TT')															(1, 280)	1.00	(1, 'GA')	(8, 'AA')
	(265, 622)	1.00	(1, 'AA')	(9, 'TG')															(1, 463)	1.00	(1, 'GC')	(8, 'AT')
	(265, 625)	1.00	(1, 'AG')	(9, 'TG')															(1, 616)	1.00	(1, 'GA')	(8, 'AT')
	(310, 337)	1.00	(1, 'AC')	(9, 'GC')															(13, 625)	1.00	(1, 'TC')	(8, 'TG')
	(310, 613)	1.00	(1, 'AA')	(9, 'GT')															(29, 625)	1.00	(1, 'TC')	(8, 'TG')
	(337, 502)	1.00	(1, 'CC')	(9, 'TA')															(37, 40)	1.00	(1, 'TC')	(8, 'TT')
	(367, 406)	1.00	(1, 'TA')	(9, 'AT')															(40, 82)	1.00	(1, 'CG')	(8, 'TA')
	(502, 613)	1.00	(1, 'CA')	(9, 'TT')															(40, 124)	1.00	(1, 'CT')	(8, 'TT')
	(502, 622)	1.00	(1, 'CA')	(9, 'AA')															(40, 178)	1.00	(1, 'CC')	(8, 'TT')
	(556, 613)	1.00	(1, 'AA')	(9, 'AT')															(40, 202)	1.00	(1, 'CT')	(8, 'TA')
	(28, 79)	1.00	(1, 'AA')	(10, 'AT')															(40, 262)	1.00	(1, 'CA')	(8, 'TG')
	(79, 265)	1.00	(1, 'AA')	(10, 'TT')															(40, 265)	1.00	(1, 'CC')	(8, 'TT')
	(85, 217)	1.00	(1, 'CA')	(10, 'TT')															(40, 349)	1.00	(1, 'CT')	(8, 'TT')
	(85, 622)	1.00	(1, 'CA')	(10, 'TG')															(40, 406)	1.00	(1, 'CT')	(8, 'AT')
	(178, 307)	1.00	(1, 'CT')	(10, 'TT')															(40, 559)	1.00	(1, 'CA')	(8, 'TA')
	(199, 418)	1.00	(1, 'GG')	(10, 'AT')															(50, 625)	1.00	(1, 'CC')	(8, 'TG')
	(199, 613)	1.00	(1, 'GA')	(10, 'TT')															(67, 625)	1.00	(1, 'AC')	(8, 'AG')
	(199, 622)	1.00	(1, 'GA')	(10, 'AA')															(76, 625)	1.00	(1, 'AC')	(8, 'GG')
	(265, 367)	1.00	(1, 'AT')	(10, 'TA')															(79, 178)	1.00	(1, 'CC')	(8, 'TT')
	(472, 613)	1.00	(1, 'AA')	(10, 'AT')															(82, 463)	1.00	(1, 'GC')	(8, 'AT')
	(79, 85)	1.00	(1, 'AC')	(11, 'TT')															(94, 625)	1.00	(1, 'AC')	(8, 'AG')
	(79, 472)	1.00	(1, 'AA')	(11, 'TA')															(103, 625)	1.00	(1, 'GC')	(8, 'GG')
	(79, 613)	1.00	(1, 'AA')	(11, 'TT')															(163, 625)	1.00	(1, 'TC')	(8, 'TG')
	(199, 316)	1.00	(1, 'GT')	(11, 'TT')															(175, 265)	1.00	(1, 'GC')	(8, 'GT')
	(313, 625)	1.00	(1, 'CG')	(11, 'TG')															(178, 202)	1.00	(1, 'CT')	(8, 'TA')
	(418, 625)	1.00	(1, 'GG')	(11, 'TG')															(178, 340)	1.00	(1, 'CC')	(8, 'TC')
	(85, 367)	1.00	(1, 'CT')	(12, 'TA')															(178, 367)	1.00	(1, 'CG')	(8, 'TA')
	(85, 613)	1.00	(1, 'CA')	(12, 'TT')															(178, 559)	1.00	(1, 'CA')	(8, 'TA')
	(367, 625)	1.00	(1, 'TG')	(13, 'AG')															(184, 412)	1.00	(1, 'AA')	(8, 'AT')
																			(202, 265)	1.00	(1, 'TC')	(8, 'AT')
																			(202, 370)	1.00	(1, 'TC')	(8, 'AT')
																			(214, 625)	1.00	(1, 'TC')	(8, 'TG')
																			(217, 412)	1.00	(1, 'AA')	(8, 'TT')
																			(223, 625)	1.00	(1, 'AC')	(8, 'AG')
																			(235, 265)	1.00	(1, 'TC')	(8, 'TT')
																			(256, 625)	1.00	(1, 'AC')	(8, 'AG')
																			(265, 307)	1.00	(1, 'CG')	(8, 'TT')
																			(265, 337)	1.00	(1, 'CT')	(8, 'TT')
																			(265, 412)	1.00	(1, 'CA')	(8, 'TT')
																			(271, 625)	1.00	(1, 'TC')	(8, 'TG')
																			(272, 625)	1.00	(1, 'TC')	(8, 'TG')
																			(274, 625)	1.00	(1, 'AC')	(8, 'AG')
																			(292, 412)	1.00	(1, 'AA')	(8, 'AT')
																			(307, 463)	1.00	(1, 'GC')	(8, 'TT')
																			(310, 412)	1.00	(1, 'TA')	(8, 'GT')
																			(346, 412)	1.00	(1, 'AA')	(8, 'AT')
																			(347, 625)	1.00	(1, 'GC')	(8, 'GG')
																			(412, 418)	1.00	(1, 'AA')	(8, 'TA')
																			(412, 559)	1.00	(1, 'AA')	(8, 'TA')
																			(451, 625)	1.00	(1, 'AC')	(8, 'AG')
																			(475, 625)	1.00	(1, 'GC')	(8, 'AA')
																			(520, 625)	1.00	(1, 'GC')	(8, 'AG')
																			(533, 625)	1.00	(1, 'CC')	(8, 'TG')
																			(550, 625)	1.00	(1, 'TC')	(8, 'TG')
																			(571, 625)	1.00	(1, 'AC')	(8, 'AG')
																			(574, 625)	1.00	(1, 'AC')	(8, 'AG')
																			(580, 625)	1.00	(1, 'GC')	(8, 'AG')
																			(604, 625)	1.00	(1, 'CC')	(8, 'TG')
																			(610, 625)	1.00	(1, 'TC')	(8, 'CG')
																			(625, 634)	1.00	(1, 'CT')	(8, 'GT')
																			(1, 40)	1.00	(1, 'GC')	(9, 'AT')
																			(1, 79)	1.00	(1, 'GC')	(9, 'AT')
																			(1, 82)	1.00	(1, 'GG')	(9, 'AA')
																			(1, 412)	1.00	(1, 'GA')	(9, 'AT')
																			(1, 415)	1.00	(1, 'GA')	(9, 'AA')
																			(28, 40)	1.00	(1, 'AC')	(9, 'AT')
																			(28, 412)	1.00	(1, 'AA')	(9, 'AT')
																			(40, 79)	1.00	(1, 'CC')	(9, 'TT')
																			(40, 199)	1.00	(1, 'CT')	(9, 'TT')
																			(40, 208)	1.00	(1, 'CT')	(9, 'TT')
																			(40, 316)	1.00	(1, 'CT')	(9, 'AT')
																			(40, 337)	1.00	(1, 'CT')	(9, 'TT')
																			(40, 346)	1.00	(1, 'CA')	(9, 'TA')
																			(40, 613)	1.00	(1, 'CA')	(9, 'TA')
																			(40, 616)	1.00	(1, 'CA')	(9, 'TT')
																			(40, 619)	1.00	(1, 'CA')	(9, 'TT')
																			(40, 631)	1.00	(1, 'CT')	(9, 'TT')
																			(82, 178)	1.00	(1, 'GC')	(9, 'AT')
																			(82, 199)	1.00	(1, 'GT')	(9, 'AA')
																			(82, 265)	1.00	(1, 'GC')	(9, 'TT')
																			(82, 316)	1.00	(1, 'GT')	(9, 'TT')
																			(178, 265)	1.00	(1, 'CC')	(9, 'TT')
																			(202, 613)	1.00	(1, 'TA')	(9, 'AT')
																			(208, 412)	1.00	(1, 'TA')	(9, 'TT')
																			(265, 415)	1.00	(1, 'CA')	(9, 'TA')
																			(265, 418)	1.00	(1, 'CA')	(9, 'TT')
																			(265, 622)	1.00	(1, 'CG')	(9, 'TG')
																			(265, 625)	1.00	(1, 'CC')	(9, 'TG')
																			(307, 367)	1.00	(1, 'GG')	(9, 'CA')
																			(307, 412)	1.00	(1, 'GA')	(9, 'TT')
																			(348, 625)	1.00	(1, 'CC')	(9, 'GG')
																			(367, 412)	1.00	(1, 'GA')	(9, 'TT')
																			(367, 463)	1.00	(1, 'GC')	(9, 'AT')
																			(412, 472)	1.00	(1, 'AT')	(9, 'TT')
																			(412, 493)	1.00	(1, 'AT')	(9, 'TT')
																			(493, 625)	1.00	(1, 'TC')	(9, 'TG')
																			(502, 625)	1.00	(1, 'AC')	(9, 'AA')
																			(1, 178)	1.00	(1, 'GC')	(10, 'AT')
																			(1, 307)	1.00	(1, 'GG')	(10, 'AT')
																			(28, 625)	1.00	(1, 'AC')	(10, 'GG')
																			(40, 85)	1.00	(1, 'CT')	(10, 'TT')
																			(40, 367)	1.00	(1, 'CG')	(10, 'TG')
																			(40, 622)	1.00	(1, 'CG')	(10, 'TA')
																			(40, 625)	1.00	(1, 'CC')	(10, 'TA')
																			(79, 265)	1.00	(1, 'CC')	(10, 'TT')
																			(82, 208)	1.00	(1, 'GT')	(10, 'AT')
																			(82, 613)	1.00	(1, 'GA')	(10, 'TT')
																			(178, 472)	1.00	(1, 'CT')	(10, 'TT')
																			(178, 625)	1.00	(1, 'CC')	(10, 'TG')
																			(199, 625)	1.00	(1, 'TC')	(10, 'AG')
																			(208, 625)	1.00	(1, 'TC')	(10, 'TA')
																			(265, 367)	1.00	(1, 'CG')	(10, 'TA')
																			(283, 625)	1.00	(1, 'AC')	(10, 'AG')
																			(289, 625)	1.00	(1, 'TC')	(10, 'TT')
																			(292, 625)	1.00	(1, 'AC')	(10, 'AG')
																			(307, 316)	1.00	(1, 'GT')	(10, 'TT')
																			(337, 625)	1.00	(1, 'TC')	(10, 'CA')
																			(340, 625)	1.00	(1, 'CC')	(10, 'TA')
																			(367, 616)	1.00	(1, 'GA')	(10, 'GT')
																			(370, 625)	1.00	(1, 'CC')	(10, 'CG')
																			(412, 613)	1.00	(1, 'AA')	(10, 'TT')
																			(412, 625)	1.00	(1, 'AC')	(10, 'TA')
																			(463, 625)	1.00	(1, 'CC')	(10, 'TG')
																			(613, 625)	1.00	(1, 'AC')	(10, 'TT')
																			(619, 625)	1.00	(1, 'AC')	(10, 'AG')
																			(625, 631)	1.00	(1, 'CT')	(10, 'GT')
																			(1, 370)	1.00	(1, 'GC')	(11, 'AT')
																			(1, 622)	1.00	(1, 'GG')	(11, 'AG')
																			(82, 367)	1.00	(1, 'GG')	(11, 'TA')
																			(310, 625)	1.00	(1, 'TC')	(11, 'TG')
																			(313, 625)	1.00	(1, 'TC')	(11, 'TG')
																			(472, 625)	1.00	(1, 'TC')	(11, 'TG')
																			(613, 622)	1.00	(1, 'AG')	(11, 'TG')
																			(1, 625)	1.00	(1, 'GC')	(12, 'AG')
																			(307, 625)	1.00	(1, 'GC')	(12, 'TA')
																			(316, 625)	1.00	(1, 'TC')	(12, 'AG')
																			(367, 625)	1.00	(1, 'GC')	(13, 'AG')
